# Supplementary material for: Occurrence and characterization of methicillin-resistant Staphylococcus pseudintermedius in successive parturitions of bitches and their puppies in two kennels in Italy
Source: BMC Vet Res. 2018 Oct 11;14:308. doi: 10.1186/s12917-018-1612-z (PMC6182839; doi:10.1186/s12917-018-1612-z)
Supplement: Supplementary file 1 — Table S1. (XLS 260 kb) [file 12917_2018_1612_MOESM1_ESM.xls]

## Sheet: S_pseudintermedius_cgMLST_2183_
Additional file 1. Core genome-MLST targets for MRSP. The targets were extracted from S. pseudintermedius E140 (NCBI Accession: NZ_ANOI01000001)
Target	Product	Start position	Gene length
F779_RS00005	penicillin-hydrolyzing class A beta-lactamase	551	846
F779_RS00010	BlaR1 family beta-lactam sensor/signal transducer	1534	1758
F779_RS00025	transposase	4490	1443
F779_RS00035	antibiotic MFS transporter	6992	1191
F779_RS00045	peptide ABC transporter ATP-binding protein	8928	819
F779_RS00050	peptide ABC transporter permease	9746	864
F779_RS00055	nickel ABC transporter permease	10611	933
F779_RS00060	nickel ABC transporter, nickel/metallophore periplasmic binding protein	11556	1599
F779_RS00065	hypothetical protein	13392	1296
F779_RS00070	ribosomal RNA methyltransferase FmrO domain protein	14690	819
F779_RS00075	diaminopimelate epimerase	15518	810
F779_RS00080	hypothetical protein	16693	723
F779_RS00085	glutamine amidotransferase	17774	723
F779_RS00090	amino acid permease	18502	1386
F779_RS00095	lipase	20131	2055
F779_RS00100	peptidase	22845	1953
F779_RS00105	alpha/beta hydrolase	25812	831
F779_RS00110	permease	27052	915
F779_RS00115	hypothetical protein	29997	513
F779_RS00120	pathogenicity island protein	30661	345
F779_RS00125	hypothetical protein	31614	1656
F779_RS00130	hypothetical protein	33274	870
F779_RS00135	pathogenicity island protein	34158	321
F779_RS00140	pathogenicity island protein	34482	348
F779_RS00145	antirepressor	34893	642
F779_RS00150	hypothetical protein	35764	261
F779_RS13505	hypothetical protein	36421	627
F779_RS00165	integrase	37139	1137
F779_RS00170	GMP synthetase	38369	1542
F779_RS00175	IMP dehydrogenase	39933	1467
F779_RS00180	xanthine permease	41437	1269
F779_RS00185	xanthine phosphoribosyltransferase	42702	585
F779_RS00190	hypothetical protein	43749	423
F779_RS00195	hypothetical protein	44367	675
F779_RS00200	DNA-binding protein	45155	600
F779_RS00205	glycine oxidase ThiO	46028	1107
F779_RS00210	L-cystine transporter tcyP	47209	1392
F779_RS00215	bacteriocin ABC transporter ATP-binding protein	49033	657
F779_RS00220	hypothetical protein	49686	330
F779_RS00225	bacteriocin-associated integral membrane protein	50019	1968
F779_RS00230	bacteriocin transporter	52012	291
F779_RS00235	NADPH-dependent oxidoreductase	52827	756
F779_RS00240	peroxiredoxin	54135	570
F779_RS00245	alkyl hydroperoxide reductase subunit F	54719	1524
F779_RS00250	hypothetical protein	56443	942
F779_RS00255	biotin synthase BioB	57502	990
F779_RS00260	frataxin; iron chaperone	58697	378
F779_RS00265	methionine ABC transporter ATP-binding protein	59391	1026
F779_RS00275	methionine ABC transporter substrate-binding protein	61085	840
F779_RS00280	adenosine deaminase	62082	996
F779_RS00285	catalase HPII	63472	1992
F779_RS00290	hypothetical protein	65677	1092
F779_RS00295	30S ribosomal protein S18	66959	243
F779_RS00300	single-stranded DNA-binding protein	67255	507
F779_RS00305	30S ribosomal protein S6	67784	297
F779_RS00310	IgG-binding protein SBI	68417	1488
F779_RS00320	ABC transporter ATP-binding protein	70760	936
F779_RS00325	hypothetical protein	72278	510
F779_RS00330	hypothetical protein	72789	423
F779_RS00335	hypothetical protein	73365	342
F779_RS00340	hypothetical protein	74887	180
F779_RS00345	hypothetical protein	75254	480
F779_RS00350	GTP-binding protein YchF	75958	1098
F779_RS00360	mechanosensitive ion channel protein MscS	77280	891
F779_RS00365	chromosome partitioning protein ParB	78236	825
F779_RS00380	bifunctional homocysteine S-methyltransferase/methylenetetrahydrofolate reductase	81853	1842
F779_RS00390	urease accessory protein UreD	86616	834
F779_RS00395	urease accessory protein UreG	87449	612
F779_RS00400	urease accessory protein UreF	88073	693
F779_RS00410	hypothetical protein	89958	918
F779_RS00415	acetyltransferase	90953	276
F779_RS00420	MarR family transcriptional regulator	91395	426
F779_RS00425	glyoxalase	91903	963
F779_RS00430	hypothetical protein	92911	618
F779_RS00435	carboxylesterase	93550	588
F779_RS00445	chromosome partitioning protein ParB	94999	852
F779_RS00450	16S rRNA methyltransferase G	95888	720
F779_RS00455	tRNA uridine(34) 5-carboxymethylaminomethyl synthesis enzyme MnmG	96608	1875
F779_RS00460	tRNA modification GTPase	98501	1422
F779_RS00465	ribonuclease P protein component	100057	348
F779_RS00470	50S ribosomal protein L34	100578	138
F779_RS00475	chromosomal replication initiation protein DnaA	101259	1344
F779_RS00480	DNA polymerase III subunit beta	102777	1131
F779_RS00485	protein disulfide-isomerase	104190	690
F779_RS00490	RNA-binding protein	105017	222
F779_RS00495	DNA replication/repair protein RecF	105235	1116
F779_RS00500	DNA gyrase subunit B	106373	1923
F779_RS00505	DNA gyrase subunit A	108331	2637
F779_RS00510	carbohydrate kinase	111217	816
F779_RS00515	histidine ammonia-lyase	112382	1503
F779_RS00520	serine--tRNA ligase	114202	1281
F779_RS00525	azaleucine resistance protein AzlC	115796	693
F779_RS00530	membrane protein	116485	330
F779_RS00535	homoserine O-acetyltransferase	117069	966
F779_RS00540	membrane protein	118266	912
F779_RS00545	hypothetical protein	119182	1968
F779_RS00550	50S ribosomal protein L9	121146	447
F779_RS00555	replicative DNA helicase	122053	1401
F779_RS00560	adenylosuccinate synthase	123825	1284
F779_RS00565	membrane protein	125327	894
F779_RS00580	hypothetical protein	126920	339
F779_RS00585	DNA-binding response regulator	127409	702
F779_RS00590	PAS domain-containing sensor histidine kinase	128123	1833
F779_RS00600	hypothetical protein	131279	780
F779_RS00605	metallohydrolase	132081	783
F779_RS00610	23S rRNA (pseudouridine(1915)-N(3))-methyltransferase RlmH	133575	480
F779_RS00615	hypothetical protein	134376	1257
F779_RS00620	hypothetical protein	136047	240
F779_RS00625	transposase	136318	675
F779_RS00630	hypothetical protein	137250	168
F779_RS00635	glycerophosphoryl diester phosphodiesterase	138254	744
F779_RS00640	hypothetical protein	139094	429
F779_RS00645	beta-lactam-resistant peptidoglycan transpeptidase MecA	139568	2007
F779_RS00650	BlaR1 family beta-lactam sensor/signal transducer	141674	1758
F779_RS00655	mecA-type methicillin resistance repressor MecI	143431	372
F779_RS00660	XylR family transcriptional regulator	144314	1110
F779_RS00665	rhodanese	145537	306
F779_RS00670	MBL fold hydrolase	145933	939
F779_RS00675	dihydroneopterin aldolase	146904	1065
F779_RS00680	hypothetical protein	148104	261
F779_RS00690	hypothetical protein	149414	207
F779_RS00695	hypothetical protein	149622	522
F779_RS00700	hypothetical protein	150162	312
F779_RS00705	hypothetical protein	150558	351
F779_RS00710	recombinase RecB	151379	1629
F779_RS00715	recombinase RecA	153028	1347
F779_RS00720	hypothetical protein	154567	276
F779_RS00725	hypothetical protein	154932	1788
F779_RS00730	hypothetical protein	156719	285
F779_RS00735	uncharacterized protein	157140	1050
F779_RS00740	hypothetical protein	158242	573
F779_RS00745	hypothetical protein	159231	1602
F779_RS00750	hypothetical protein	160835	522
F779_RS13510	hypothetical protein	161569	1194
F779_RS00760	hypothetical protein	162762	3234
F779_RS00765	N-6 DNA methylase	166091	1515
F779_RS00775	DEAD/DEAH box helicase	168874	3123
F779_RS00785	hypothetical protein	173685	231
F779_RS00795	hypothetical protein	174726	504
F779_RS00800	hypothetical protein	175243	186
F779_RS00805	alanine dehydrogenase	175896	1116
F779_RS00810	serine/threonine dehydratase	177048	1041
F779_RS00815	amino acid permease	178121	1323
F779_RS00820	copper-translocating P-type ATPase	179666	2049
F779_RS00825	transcriptional regulator	181897	573
F779_RS00830	hypothetical protein	182846	213
F779_RS00835	transcriptional regulator	183068	213
F779_RS00845	peptidoglycan-binding protein LysM	184957	1329
F779_RS00850	GntR family transcriptional regulator	186894	705
F779_RS00855	aryl-phospho-beta-D-glucosidase	187923	1443
F779_RS00860	fibronectin-binding protein	190297	2160
F779_RS00865	deoxyribodipyrimidine photo-lyase	192805	1425
F779_RS00870	MerR family transcriptional regulator	194316	351
F779_RS00875	peptidase C56	194744	681
F779_RS00880	oxidoreductase	195449	666
F779_RS00885	NADP-dependent oxidoreductase	196118	1005
F779_RS00890	hypothetical protein	197133	357
F779_RS00895	hypothetical protein	198003	1134
F779_RS00900	succinyl-diaminopimelate desuccinylase	199702	1167
F779_RS00905	methionine sulfoxide reductase A	201116	471
F779_RS00915	Crp/Fnr family transcriptional regulator	202968	729
F779_RS00920	carbamate kinase	203715	927
F779_RS00925	arginine-ornithine antiporter	204671	1431
F779_RS00930	ornithine carbamoyltransferase	206222	1008
F779_RS00935	arginine deiminase	207266	1236
F779_RS00940	ArgR family transcriptional regulator	208889	480
F779_RS00945	alpha/beta hydrolase	209486	873
F779_RS00950	DNA-binding response regulator	210486	603
F779_RS00955	two-component sensor histidine kinase	211085	1101
F779_RS00960	ABC transporter permease	212182	732
F779_RS00970	hypothetical protein	214010	324
F779_RS00975	autolysin	214928	834
F779_RS00980	membrane protein	215815	501
F779_RS00985	NADPH:quinone oxidoreductase	216698	558
F779_RS00990	adhesin	218028	4212
F779_RS00995	hypothetical protein	222441	282
F779_RS01000	methicillin resistance protein	223186	1242
F779_RS01005	LacI family transcriptional regulator	224726	981
F779_RS01010	oxidoreductase	225891	1077
F779_RS01015	dehydrogenase	226989	1041
F779_RS01020	xylose isomerase	228045	969
F779_RS01025	glucohydrolase	229060	1647
F779_RS01030	hypothetical protein	230953	270
F779_RS01035	arabinogalactan ABC transporter permease	231274	840
F779_RS01040	arabinogalactan ABC transporter permease	232115	1269
F779_RS01045	sugar ABC transporter substrate-binding protein	233398	1260
F779_RS01050	sugar ABC transporter ATP-binding protein	234670	1098
F779_RS01055	sodium/hydrogen exchanger	236200	1173
F779_RS01060	hypothetical protein	237378	486
F779_RS01065	hypothetical protein	238009	444
F779_RS01070	ring-cleaving dioxygenase mhqO	238468	891
F779_RS01075	permease	239584	1203
F779_RS13515	hypothetical protein	241420	369
F779_RS01085	hypothetical protein	242327	636
F779_RS01090	amino acid transporter	243193	753
F779_RS01095	multidrug ABC transporter ATP-binding protein	243947	888
F779_RS01105	glycoside hydrolase	246721	4701
F779_RS01110	GntR family transcriptional regulator	251859	711
F779_RS01115	tagatose-6-phosphate ketose isomerase	252598	1116
F779_RS01125	tagatose-bisphosphate aldolase	254652	942
F779_RS01130	beta-galactosidase	255606	1773
F779_RS01135	PTS mannose transporter subunit IIAB	257393	480
F779_RS01140	PTS fructose transporter subunit IIC	257894	900
F779_RS01145	PTS fructose transporter subunit IID	258852	813
F779_RS01150	PTS fructose transporter subunit IIA	259686	402
F779_RS01155	N-acetylglucosamine-6-phosphate deacetylase	260119	1155
F779_RS01160	polyisoprenoid-binding protein	261460	516
F779_RS01165	PTS glucose transporter subunit IICBA	262372	2064
F779_RS01170	lactate dehydrogenase	264876	933
F779_RS01175	arginine transporter	265840	1362
F779_RS01180	transcriptional regulator	267232	768
F779_RS01185	transcriptional regulator	268261	204
F779_RS01190	membrane protein	268461	726
F779_RS01195	alcohol dehydrogenase	269316	1044
F779_RS01200	hypothetical protein	270751	759
F779_RS01205	zinc peptidase	271531	1188
F779_RS01210	lactate permease	272814	1605
F779_RS01220	adenosylmethionine--8-amino-7-oxononanoate aminotransferase BioA	275556	1353
F779_RS01225	8-amino-7-oxononanoate synthase	276911	1122
F779_RS01230	6-carboxyhexanoate--CoA ligase	278035	693
F779_RS01235	beta-hexosaminidase	278995	1035
F779_RS01240	poly-beta-1,6-N-acetyl-D-glucosamine export protein	280026	1059
F779_RS01255	poly-beta-1,6 N-acetyl-D-glucosamine synthase	282214	1227
F779_RS01260	hypothetical protein	283524	882
F779_RS01265	hypothetical protein	284978	525
F779_RS01270	azoreductase	285886	627
F779_RS01275	protease	286774	693
F779_RS01280	AsnC family transcriptional regulator	287728	417
F779_RS01285	pyridoxal-dependent decarboxylase	288229	1428
F779_RS01290	hypothetical protein	289919	309
F779_RS01295	heat-shock protein	290602	435
F779_RS01300	metal-dependent hydrolase	291478	531
F779_RS01305	catalase	292256	1491
F779_RS01310	hypothetical protein	293962	324
F779_RS01315	DNA starvation/stationary phase protection protein	294407	447
F779_RS01320	sodium:solute symporter	295825	1377
F779_RS01325	N-acetyl-L,L-diaminopimelate aminotransferase	297264	1158
F779_RS01330	ATPase	298637	1596
F779_RS01340	transporter	301577	1335
F779_RS01345	peptide ABC transporter permease	303043	1050
F779_RS01350	peptide ABC transporter ATP-binding protein	304105	663
F779_RS01355	transcriptional regulator	304854	423
F779_RS01360	dihydrolipoamide dehydrogenase	305277	1326
F779_RS01365	acetyltransferase	306799	807
F779_RS01370	hypothetical protein	308179	534
F779_RS01375	YSIRK signal domain/LPXTG anchor domain surface protein	308869	3066
F779_RS01380	membrane protein	312720	495
F779_RS01385	triacylglycerol lipase	313474	1905
F779_RS01390	prevent-host-death protein	315573	258
F779_RS01395	addiction module protein	315830	267
F779_RS01400	malate:quinone oxidoreductase	316572	1494
F779_RS01405	hypothetical protein	320870	375
F779_RS13525	hypothetical protein	321884	6357
F779_RS13530	hypothetical protein	328239	6888
F779_RS01420	accessory Sec system protein translocase subunit SecY2	335250	1209
F779_RS01425	accessory Sec system protein Asp1	336469	1566
F779_RS01435	accessory Sec system protein Asp3	339552	927
F779_RS01440	accessory Sec system translocase SecA2	340475	2388
F779_RS01445	accessory Sec system glycosyltransferase GtfA	342878	1509
F779_RS01455	acetyl-CoA acetyltransferase	345772	1182
F779_RS01460	3-hydroxyacyl-CoA dehydrogenase	346977	2262
F779_RS01465	glutaryl-CoA dehydrogenase	349283	1212
F779_RS01470	long-chain-fatty-acid--CoA ligase	350531	1515
F779_RS01475	acyl CoA:acetate/3-ketoacid CoA transferase	352064	1572
F779_RS01480	MFS transporter	353923	1173
F779_RS01485	butyryl-CoA dehydrogenase	355440	1044
F779_RS01490	sulfonate ABC transporter permease	356503	765
F779_RS01495	nitrate ABC transporter substrate-binding protein	357273	948
F779_RS01500	sulfonate ABC transporter ATP-binding protein	358234	741
F779_RS01505	hypothetical protein	359145	513
F779_RS01515	peroxiredoxin	360674	516
F779_RS01520	transcriptional regulator	361459	972
F779_RS01525	ribokinase	362430	885
F779_RS01530	ribose ABC transporter permease	363436	261
F779_RS01535	hypothetical protein	365641	909
F779_RS01540	hypothetical protein	366951	453
F779_RS01550	DNA-binding response regulator	367879	687
F779_RS01555	two-component sensor histidine kinase	368566	1035
F779_RS01560	transcription antiterminator BglG	370104	1935
F779_RS01565	PTS ascorbate transporter subunit IIA	372051	450
F779_RS01570	PTS lactose transporter subunit IIB	372497	285
F779_RS01575	PTS ascorbate transporter subunit IIC	372800	1362
F779_RS01580	anaerobic ribonucleoside-triphosphate reductase	375216	1851
F779_RS01585	anaerobic ribonucleoside-triphosphate reductase activating protein	377063	540
F779_RS01590	O-acetylhomoserine (thiol)-lyase	377962	1278
F779_RS01595	N5,N10-methylene tetrahydromethanopterin reductase	379542	1380
F779_RS01600	sodium:pantothenate symporter	380932	1497
F779_RS01605	tautomerase family protein	382544	390
F779_RS01610	thiazole biosynthesis protein ThiJ	383271	720
F779_RS01615	zinc ABC transporter substrate-binding protein	384279	1656
F779_RS01620	class I fructose-bisphosphate aldolase	386427	891
F779_RS01625	alpha-acetolactate decarboxylase	387724	687
F779_RS01630	2-dehydropantoate 2-reductase	388902	936
F779_RS01645	histidine kinase	392424	1554
F779_RS01650	iron ABC transporter substrate-binding protein	393974	954
F779_RS01655	UTP--glucose-1-phosphate uridylyltransferase	395306	864
F779_RS01660	C4-dicarboxylate ABC transporter	396359	1308
F779_RS01665	MFS transporter permease	397822	1137
F779_RS01670	sugar:sodium symporter	399531	1380
F779_RS01675	beta-galactosidase	400938	2997
F779_RS01680	purine nucleosidase	404048	948
F779_RS01685	permease	405898	1191
F779_RS01690	hypothetical protein	407512	213
F779_RS01700	lysophospholipase	408318	849
F779_RS01705	cardiolipin synthase	409312	1491
F779_RS01710	phosphomethylpyrimidine synthase ThiC	411570	1737
F779_RS01715	nickel permease	413520	1011
F779_RS01720	transporter	414684	1179
F779_RS01725	DNA-binding protein	415971	549
F779_RS01730	S26 family signal peptidase	416628	588
F779_RS01735	hypothetical protein	417369	636
F779_RS01740	alkaline phosphatase	418452	1422
F779_RS01745	DNA mismatch repair protein MutT	420026	393
F779_RS01750	helicase	420423	2865
F779_RS01755	manganese transporter	423449	1323
F779_RS01760	choline transporter	425184	1605
F779_RS01765	hypothetical protein	427824	552
F779_RS01770	betaine-aldehyde dehydrogenase	428597	1494
F779_RS01775	choline dehydrogenase	430218	1695
F779_RS01780	ornithine carbamoyltransferase	432289	975
F779_RS01785	hypothetical protein	433549	273
F779_RS01790	5-aminolevulinate synthase	434656	681
F779_RS01795	membrane protein	435333	870
F779_RS01805	imidazole glycerol phosphate synthase cyclase subunit	437288	765
F779_RS01810	1-(5-phosphoribosyl)-5-((5- phosphoribosylamino)methylideneamino)imidazole-4- carboxamide isomerase	438049	705
F779_RS01825	histidinol-phosphate aminotransferase	439883	1014
F779_RS01830	histidinol dehydrogenase	440893	1260
F779_RS01840	ATP phosphoribosyltransferase regulatory subunit	442772	810
F779_RS01845	2-deoxyribose-5-phosphate aldolase	443912	663
F779_RS01850	phosphopentomutase	444608	1179
F779_RS01870	histidine kinase	450785	1752
F779_RS01875	DNA-binding response regulator	452540	735
F779_RS01885	antiholin	454501	702
F779_RS01890	dihydroxyacetone kinase subunit DhaK	455369	963
F779_RS01895	dihydroxyacetone kinase subunit L	456354	582
F779_RS01900	PTS-dependent dihydroxyacetone kinase phosphotransferase subunit DhaM	456932	360
F779_RS01905	hypothetical protein	457358	351
F779_RS01910	NAD-dependent succinate-semialdehyde dehydrogenase	457861	1389
F779_RS01915	hypothetical protein	459381	306
F779_RS01920	monooxygenase IsdI	459853	330
F779_RS01925	alpha/beta hydrolase	460328	966
F779_RS01930	MerR family transcriptional regulator	461323	723
F779_RS01935	PTS mannose transporter subunit IIABC	462232	1923
F779_RS01940	cell wall anchor protein	464291	1860
F779_RS01945	N-acetylmuramoyl-L-alanine amidase	466743	2076
F779_RS01950	phage infection protein	469147	2835
F779_RS01955	SAM-dependent methyltransferase	472367	630
F779_RS01960	hypothetical protein	473183	729
F779_RS01965	nickel ABC transporter substrate-binding protein	474015	1497
F779_RS01975	peptide ABC transporter permease	476487	822
F779_RS01985	peptide ABC transporter ATP-binding protein	478070	690
F779_RS01990	CDP-glycerol--glycerophosphate glycerophosphotransferase	479333	1134
F779_RS01995	CDP-glycerol--glycerophosphate glycerophosphotransferase	481736	3207
F779_RS02000	N-acetylgalactosaminyl- diphosphoundecaprenol glucuronosyltransferase	485016	1413
F779_RS02005	NAD(P)H-dependent oxidoreductase	487487	663
F779_RS02010	fructosamine kinase	488262	864
F779_RS02020	hypothetical protein	489623	603
F779_RS02025	hypothetical protein	490403	642
F779_RS02030	RND transporter	491152	1044
F779_RS02040	ABC transporter permease	492871	1176
F779_RS02045	lipase	494889	2088
F779_RS02050	lipase	497904	1467
F779_RS02055	cation transporter	499885	945
F779_RS02060	urea transporter	500999	900
F779_RS02065	urease subunit gamma	502146	303
F779_RS02070	urease subunit beta	502461	357
F779_RS02075	urease subunit alpha	502814	1716
F779_RS02080	deoxycytidine triphosphate deaminase	504869	546
F779_RS02085	cobalamin synthesis protein	505415	903
F779_RS02090	universal stress protein	506617	423
F779_RS02095	ferredoxin	507242	261
F779_RS02100	hypothetical protein	507502	1686
F779_RS02105	phosphoribosylglycinamide synthetase	509206	1248
F779_RS02110	ATP-grasp domain family protein	510450	1233
F779_RS02115	MFS transporter	512039	1230
F779_RS02120	LysR family transcriptional regulator	513426	930
F779_RS02125	holin	514433	393
F779_RS02130	holin	514822	687
F779_RS02135	hypothetical protein	516522	825
F779_RS02140	MarR family transcriptional regulator	517566	450
F779_RS02145	NAD(P)H nitroreductase	518157	630
F779_RS02150	GTP pyrophosphokinase	519118	720
F779_RS02155	peptidase M23	520147	558
F779_RS02160	transglycosylase	520872	708
F779_RS02165	phosphate--AMP phosphotransferase	522001	1419
F779_RS02170	esterase	523523	876
F779_RS02175	hypothetical protein	524480	210
F779_RS02180	hypothetical protein	524876	1125
F779_RS02185	aureolysin	526207	1518
F779_RS02190	oxidoreductase	528108	882
F779_RS02195	hypothetical protein	529216	1158
F779_RS02200	hypothetical protein	530445	396
F779_RS02205	sugar diacid utilization regulator	531594	1131
F779_RS02210	membrane protein	533502	990
F779_RS02215	pyruvate decarboxylase	534728	1644
F779_RS02220	anthranilate synthase component I	537462	1404
F779_RS02230	anthranilate phosphoribosyltransferase	539430	1005
F779_RS02235	indole-3-glycerol-phosphate synthase	540431	780
F779_RS02240	phosphoribosylanthranilate isomerase	541212	624
F779_RS02245	tryptophan synthase subunit beta	541838	1206
F779_RS02250	tryptophan synthase subunit alpha	543046	750
F779_RS02255	haloacid dehalogenase	543915	711
F779_RS02260	glutamyl endopeptidase	545083	729
F779_RS02265	6-pyruvoyl tetrahydrobiopterin synthase	546102	429
F779_RS02270	FAD-binding protein	546751	1422
F779_RS02280	multidrug ABC transporter permease/ATP-binding protein	549598	1794
F779_RS02290	hypothetical protein	554122	741
F779_RS02300	general stress protein	555410	432
F779_RS02305	transporter	556198	1419
F779_RS02310	fructose 1,6-bisphosphatase	559021	1956
F779_RS02315	multidrug MFS transporter	561492	1182
F779_RS02320	glucarate transporter	562914	1266
F779_RS02325	class A sortase SrtA	564565	597
F779_RS02330	glycerate kinase	565332	1146
F779_RS02335	hypothetical protein	566482	534
F779_RS02340	iron-sulfur cluster repair di-iron protein	567087	675
F779_RS02345	leucine dehydrogenase	568289	1080
F779_RS02350	membrane protein	569689	1071
F779_RS02355	formate acetyltransferase	571056	2250
F779_RS02360	pyruvate formate-lyase 1-activating enzyme	573364	762
F779_RS02365	oxidoreductase	574728	660
F779_RS02370	ABC transporter substrate-binding protein	575682	1725
F779_RS02375	peptide ABC transporter ATP-binding protein	577534	1008
F779_RS02380	peptide ABC transporter substrate-binding protein	578538	990
F779_RS02385	peptide ABC transporter permease	579524	963
F779_RS02390	peptide ABC transporter permease	580498	894
F779_RS02395	ABC transporter substrate-binding protein	581623	1722
F779_RS02400	peptide ABC transporter ATP-binding protein	583450	1011
F779_RS02410	peptide ABC transporter permease	585436	963
F779_RS02415	peptide ABC transporter permease	586410	894
F779_RS02420	hypothetical protein	587621	258
F779_RS02425	L-serine dehydratase, iron-sulfur-dependent subunit alpha	588264	900
F779_RS02430	L-serine dehydratase, iron-sulfur-dependent subunit beta	589179	678
F779_RS02435	transcriptional regulator	589871	1032
F779_RS02440	hypothetical protein	591462	180
F779_RS02445	phosphohydrolase	591940	822
F779_RS02450	aldehyde dehydrogenase	593541	1491
F779_RS02455	replication initiation protein, truncated	595628	261
F779_RS02460	hypothetical protein	596973	231
F779_RS02465	hypothetical protein	597217	789
F779_RS02470	hypothetical protein	598114	270
F779_RS02475	replication initiation protein	598530	720
F779_RS02480	PTS sugar transporter subunit IID	599309	1008
F779_RS02485	membrane protein	600414	1533
F779_RS02490	formate/nitrite transporter	602162	825
F779_RS02495	N-acetyltransferase	603210	558
F779_RS02500	sirohydrochlorin ferrochelatase	603939	741
F779_RS02510	nitrite reductase large subunit	605115	2406
F779_RS02520	uroporphyrinogen-III C-methyltransferase	607827	948
F779_RS02525	5'-nucleotidase	609720	2343
F779_RS02535	arginine--tRNA ligase	613326	1665
F779_RS02545	nitrate reductase subunit alpha	616845	3672
F779_RS02560	nitrate reductase subunit gamma	622623	678
F779_RS02565	nitrogen regulation-related NreA protein	623316	462
F779_RS02570	two-component sensor histidine kinase	623777	1035
F779_RS02575	DNA-binding response regulator	624830	651
F779_RS02580	nitrate transporter NarT	627230	1179
F779_RS02585	arginine utilization protein RocB	628522	1599
F779_RS02590	hypothetical protein	630304	357
F779_RS02595	lactate dehydrogenase	630828	948
F779_RS02600	peptidase M28	631956	1074
F779_RS02605	transporter	633201	906
F779_RS02610	DUF4889 domain-containing protein	634461	336
F779_RS02615	permease	635080	1194
F779_RS02620	AraC family transcriptional regulator	636359	2094
F779_RS02625	PTS trehalose transporter subunits IIBC	639028	1440
F779_RS02630	magnesium transporter CorA	641164	939
F779_RS02635	MarR family transcriptional regulator	642099	465
F779_RS02640	Na/Pi cotransporter	642968	1662
F779_RS02645	hypothetical protein	644932	201
F779_RS02650	membrane protein	645340	459
F779_RS02655	transposase	645883	1314
F779_RS02660	GNAT family acetyltransferase	647336	417
F779_RS02665	thioredoxin reductase	647773	1029
F779_RS02670	MFS transporter	648988	1344
F779_RS02675	quinone oxidoreductase	650568	996
F779_RS02680	GNAT family acetyltransferase	651695	519
F779_RS02685	hypothetical protein	652318	705
F779_RS02690	L-lactate permease	653476	1605
F779_RS02705	glycoside hydrolase	657112	1176
F779_RS02710	malate:quinone oxidoreductase	658714	1506
F779_RS02715	two-component sensor histidine kinase	660571	1392
F779_RS02725	hemin ABC transporter permease	663048	1065
F779_RS02730	hemin ABC transporter ATP-binding protein	664109	690
F779_RS02735	hypothetical protein	664841	207
F779_RS02740	membrane protein	665235	783
F779_RS02745	transcriptional regulator	666329	465
F779_RS02755	TetR family transcriptional regulator	668584	543
F779_RS02760	thiaminase II	669220	675
F779_RS02765	hypothetical protein	670020	633
F779_RS02770	thiol reductase thioredoxin	670813	336
F779_RS02775	esterase	671271	903
F779_RS02780	transcriptional regulator	672750	1032
F779_RS02785	3-hydroxyacyl-CoA dehydrogenase	673840	477
F779_RS02790	type 2 isopentenyl-diphosphate Delta-isomerase	674494	1032
F779_RS02795	cobalamin biosynthesis protein CobW	675699	1206
F779_RS02800	sodium:glutamate symporter	676932	1212
F779_RS02805	AraC family transcriptional regulator	678315	861
F779_RS02815	PadR family transcriptional regulator	680286	321
F779_RS02820	hypothetical protein	680603	558
F779_RS02825	hypothetical protein	681157	816
F779_RS02830	sodium:proton antiporter	682143	1335
F779_RS02835	DNA-3-methyladenine glycosylase	683558	609
F779_RS02840	hypothetical protein	684346	687
F779_RS02845	sodium ABC transporter ATP-binding protein	685291	891
F779_RS02850	sodium ABC transporter permease	686183	1245
F779_RS02855	hypothetical protein	687580	333
F779_RS02860	aldose 1-epimerase	687947	1026
F779_RS02865	molybdenum cofactor biosysynthesis protein	689044	660
F779_RS02870	ribose-5-phosphate isomerase	689829	696
F779_RS02875	formimidoylglutamase	690634	930
F779_RS02880	hypothetical protein	691969	885
F779_RS02885	LysR family transcriptional regulator	693042	882
F779_RS02890	histidine transporter	694123	1305
F779_RS02895	urocanate hydratase	695446	1668
F779_RS02900	imidazolonepropionase	697110	1242
F779_RS02905	sulfate permease	698881	1197
F779_RS02915	sodium:proton antiporter	701366	1302
F779_RS02920	hypothetical protein	702787	495
F779_RS02925	hypothetical protein	703397	528
F779_RS02930	sodium transporter	704114	921
F779_RS02935	hypothetical protein	705213	279
F779_RS02940	glyoxalase	705571	831
F779_RS02945	haloacid dehalogenase	706447	645
F779_RS02950	membrane protein	707088	192
F779_RS02955	membrane protein	707494	183
F779_RS02960	hypothetical protein	707683	336
F779_RS02965	formate/nitrite transporter	708106	843
F779_RS02970	alanine glycine permease	709315	1389
F779_RS02975	CAAX amino protease	711396	732
F779_RS02980	DNA-binding transcriptional regulator	712181	702
F779_RS02985	inositol monophosphatase	713335	795
F779_RS02990	LytR family transcriptional regulator	714257	954
F779_RS03000	membrane protein	716128	927
F779_RS03005	pyroglutamyl-peptidase I	717079	642
F779_RS03010	oxidoreductase	717917	2937
F779_RS03015	hypothetical protein	720853	468
F779_RS03020	hypothetical protein	722075	243
F779_RS03030	hypothetical protein	723143	1128
F779_RS03035	2-hydroxyacid dehydrogenase	724471	963
F779_RS03040	multidrug resistance protein SMR	725497	315
F779_RS03045	QacE family quaternary ammonium compound efflux SMR transporter	725808	327
F779_RS03050	CHAP domain-containing protein	726445	579
F779_RS03055	octopine dehydrogenase	727694	1077
F779_RS03060	Na+/H+ antiporter NhaC	728796	1398
F779_RS03065	hypothetical protein	730465	477
F779_RS03070	CHAP domain-containing protein	731105	729
F779_RS03075	N5,N10-methylene tetrahydromethanopterin reductase	732538	1053
F779_RS03080	hypothetical protein	733604	354
F779_RS03085	MarR family transcriptional regulator	734420	348
F779_RS03090	acyl-CoA dehydrogenase	735205	1161
F779_RS03095	hypothetical protein	736488	378
F779_RS03100	ferrichrome ABC transporter substrate-binding protein	737134	924
F779_RS03105	Na+/proline symporter	738692	1527
F779_RS03110	N-acetylneuraminate lyase	740360	882
F779_RS03120	N-acetylmannosamine kinase	742051	864
F779_RS03125	biotin transporter BioY	742995	561
F779_RS03130	acetyltransferase	743578	774
F779_RS03135	formate dehydrogenase accessory protein FdhD	744429	798
F779_RS03140	transcriptional regulator	745385	1035
F779_RS03145	galactokinase	746462	1167
F779_RS03150	UDP-glucose 4-epimerase GalE	747644	993
F779_RS03155	galactose-1-phosphate uridylyltransferase	748649	1500
F779_RS03160	molybdate ABC transporter substrate-binding protein	750239	774
F779_RS03165	molybdenum ABC transporter permease subunit	751022	672
F779_RS03170	molybdenum ABC transporter ATP-binding protein	751694	606
F779_RS03175	molybdopterin biosynthesis protein MoeB	752591	1005
F779_RS03180	molybdenum cofactor biosynthesis protein	753611	501
F779_RS03185	cyclic pyranopterin monophosphate synthase accessory protein	754371	486
F779_RS03190	molybdopterin molybdenumtransferase	754927	1260
F779_RS03195	molybdopterin-guanine dinucleotide biosynthesis protein B	756183	477
F779_RS03200	molybdopterin synthase subunit 2	756665	459
F779_RS03205	molybdopterin synthase sulfur carrier subunit	757120	234
F779_RS03210	molybdenum cofactor guanylyltransferase	757363	606
F779_RS03215	cyclic pyranopterin phosphate synthase MoaA	757985	1023
F779_RS03220	endonuclease	759081	1872
F779_RS03225	MarR family transcriptional regulator	761448	447
F779_RS03230	hypothetical protein	762068	768
F779_RS03240	aminoacyltransferase	763197	1281
F779_RS03245	multidrug transporter	764696	3153
F779_RS03250	N-succinyldiaminopimelate aminotransferase	768052	1158
F779_RS03255	membrane protein	769349	318
F779_RS03260	malonate transporter	770013	909
F779_RS03265	GNAT family acetyltransferase	771003	861
F779_RS03270	DNA topoisomerase III	772004	2136
F779_RS03275	guanine permease	774260	1335
F779_RS03285	membrane protein	776935	387
F779_RS03290	30S ribosomal protein S10	777784	309
F779_RS03295	50S ribosomal protein L3	778120	660
F779_RS03300	50S ribosomal protein L4	778806	624
F779_RS03305	50S ribosomal protein L23	779429	276
F779_RS03310	50S ribosomal protein L2	779736	834
F779_RS03315	30S ribosomal protein S19	780634	279
F779_RS03320	50S ribosomal protein L22	780946	354
F779_RS03325	30S ribosomal protein S3	781323	654
F779_RS03330	50S ribosomal protein L16	781979	435
F779_RS03340	30S ribosomal protein S17	782638	264
F779_RS03345	50S ribosomal protein L14	782930	369
F779_RS03350	50S ribosomal protein L24	783342	315
F779_RS03355	50S ribosomal protein L5	783682	540
F779_RS03360	30S ribosomal protein S14	784243	186
F779_RS03365	30S ribosomal protein S8	784459	399
F779_RS03370	50S ribosomal protein L6	784886	537
F779_RS03375	50S ribosomal protein L18	785454	360
F779_RS03380	30S ribosomal protein S5	785836	501
F779_RS03385	50S ribosomal protein L30	786353	180
F779_RS03390	50S ribosomal protein L15	786549	441
F779_RS03395	preprotein translocase subunit SecY	786989	1293
F779_RS03400	adenylate kinase	788299	654
F779_RS03405	translation initiation factor IF-1	789119	219
F779_RS03410	50S ribosomal protein L36	789369	114
F779_RS03415	30S ribosomal protein S13	789506	366
F779_RS03420	30S ribosomal protein S11	789896	390
F779_RS03425	DNA-directed RNA polymerase subunit alpha	790361	945
F779_RS03430	50S ribosomal protein L17	791322	369
F779_RS03435	energy-coupling factor transporter ATPase	792171	810
F779_RS03440	energy-coupling factor transporter ATPase	792977	867
F779_RS03450	tRNA pseudouridine synthase A	794652	804
F779_RS03455	50S ribosomal protein L13	795664	438
F779_RS03460	30S ribosomal protein S9	796121	393
F779_RS03465	ATP-dependent DNA helicase RecG	796937	1437
F779_RS03475	isochorismatase	800609	546
F779_RS03485	hypothetical protein	802183	921
F779_RS03495	hypothetical protein	803469	720
F779_RS03500	hypothetical protein	804654	435
F779_RS03505	hypothetical protein	805277	537
F779_RS03510	hypothetical protein	806092	2835
F779_RS03515	DeoR family transcriptional regulator	809083	753
F779_RS03520	galactose-6-phosphate isomerase	810040	429
F779_RS03525	galactose-6-phosphate isomerase subunit LacB	810484	516
F779_RS03530	tagatose-bisphosphate aldolase	811070	969
F779_RS03535	PTS lactose transporter subunit IIA	812064	315
F779_RS03540	PTS lactose transporter subunits IICB	812384	1725
F779_RS03545	6-phospho-beta-galactosidase	814126	1407
F779_RS03550	ABC transporter ATP-binding protein	815995	1635
F779_RS03555	alkane 1-monooxygenase	817790	990
F779_RS03560	alcohol dehydrogenase	818881	1011
F779_RS03565	choline transporter	819948	1515
F779_RS03570	hypothetical protein	821751	543
F779_RS03575	membrane protein	822306	246
F779_RS03580	alkaline shock protein 23	822605	492
F779_RS03585	chloramphenicol resistance protein DHA1	823168	1146
F779_RS03590	sialic acid synthase	824425	1968
F779_RS03600	siderophore synthetase	827661	1764
F779_RS03605	alanine racemase	829428	1077
F779_RS03610	iron citrate ABC transporter substrate-binding protein	830574	990
F779_RS03615	siderophore ABC transporter permease	831707	1026
F779_RS03620	iron-dicitrate ABC transporter permease	832729	963
F779_RS03625	membrane protein	833812	1371
F779_RS03630	hypothetical protein	835666	261
F779_RS03635	membrane protein	836116	507
F779_RS03640	uridylyltransferase	836695	1191
F779_RS03645	hemolysin III	837896	681
F779_RS03650	hypothetical protein	838589	198
F779_RS03655	multidrug MFS transporter	839339	1344
F779_RS03660	multidrug resistance protein SepA	840708	462
F779_RS03665	multidrug MFS transporter	841275	1449
F779_RS03670	chromosome partitioning protein ParA	843042	1065
F779_RS03720	arginase	850570	906
F779_RS03725	ABC transporter permease	851707	807
F779_RS03730	hypothetical protein	852514	933
F779_RS03735	phosphoglucosamine mutase	853474	1356
F779_RS03740	mannitol-1-phosphate 5-dehydrogenase	854954	1107
F779_RS03745	PTS mannitol transporter subunit IIA	856060	435
F779_RS03750	PTS lactose transporter subunit IIB	856512	2031
F779_RS03755	PTS mannitol transferase subunit IIB	858573	1566
F779_RS03760	glutamine--fructose-6-phosphate aminotransferase	861072	1803
F779_RS03765	hypothetical protein	862944	267
F779_RS03770	iron ABC transporter ATP-binding protein	863318	780
F779_RS03775	haloacid dehalogenase	864172	855
F779_RS03780	lytic transglycosylase	865429	906
F779_RS03785	transcriptional regulator	866520	705
F779_RS03790	mannose-6-phosphate isomerase	867631	939
F779_RS03795	membrane protein	868586	237
F779_RS03800	RNA-binding protein	868899	1365
F779_RS03805	hypothetical protein	870547	255
F779_RS03810	Na+/H+ antiporter NhaC	871003	1431
F779_RS03815	hypothetical protein	872498	405
F779_RS03820	purine-nucleoside phosphorylase	873132	711
F779_RS03825	pyrimidine-nucleoside phosphorylase	874058	1302
F779_RS03830	membrane protein	875371	354
F779_RS03835	S-ribosylhomocysteinase	875786	471
F779_RS03840	amidohydrolase	876822	1119
F779_RS03845	hypothetical protein	877943	198
F779_RS03850	ATP-grasp domain-containing protein	879037	1014
F779_RS03855	hypothetical protein	880167	672
F779_RS03860	type II pantothenate kinase	881248	798
F779_RS03875	glycine/betaine ABC transporter permease	884664	1593
F779_RS03880	acetyltransferase	886427	864
F779_RS03885	DNA-directed RNA polymerase subunit delta	887559	543
F779_RS03890	CTP synthetase	888512	1614
F779_RS03910	hypothetical protein	894222	525
F779_RS03915	fructose-bisphosphate aldolase	895011	873
F779_RS03920	UDP-N-acetylglucosamine 1-carboxyvinyltransferase	896228	1266
F779_RS03925	HxlR family transcriptional regulator	897541	330
F779_RS03930	aldehyde dehydrogenase	898051	1434
F779_RS03935	transcription termination factor Rho	900353	1314
F779_RS03940	50S ribosomal protein L31	901789	255
F779_RS03945	thymidine kinase	902391	603
F779_RS03950	peptide chain release factor 1	902993	1077
F779_RS03960	translation factor Sua5	905067	1053
F779_RS03965	protein-tyrosine-phosphatase	906116	426
F779_RS03970	TIGR01440 family protein	906659	528
F779_RS03975	serine hydroxymethyltransferase	907207	1239
F779_RS03980	uracil phosphoribosyltransferase	908479	630
F779_RS03985	UDP-N-acetyl glucosamine 2-epimerase	909131	1140
F779_RS03990	ATP synthase	910439	357
F779_RS03995	F0F1 ATP synthase subunit A	910830	723
F779_RS04000	F0F1 ATP synthase subunit C	911595	213
F779_RS04005	ATP F0F1 synthase subunit B	911944	549
F779_RS04010	ATP synthase F0F1 subunit delta	912492	540
F779_RS04015	ATP synthase subunit alpha	913058	1512
F779_RS04020	F0F1 ATP synthase subunit gamma	914607	867
F779_RS04025	ATP synthase subunit beta	915498	1413
F779_RS04030	F0F1 ATP synthase subunit epsilon	916933	405
F779_RS04035	membrane protein	917730	231
F779_RS04040	UDP-N-acetylglucosamine 1-carboxyvinyltransferase	918071	1266
F779_RS04050	beta-hydroxyacyl-ACP dehydratase	919526	444
F779_RS04055	hypothetical protein	920083	435
F779_RS04060	single-stranded DNA-binding protein	920698	357
F779_RS04065	thiaminase II	921638	684
F779_RS04070	hydroxymethylpyrimidine/phosphomethylpyrimidine kinase	922321	807
F779_RS04075	hydroxyethylthiazole kinase	923129	804
F779_RS04085	membrane protein	924649	867
F779_RS04090	phosphohydrolase	925569	657
F779_RS04095	cardiolipin synthase	926246	1491
F779_RS04100	hypothetical protein	927868	288
F779_RS04105	hypothetical protein	928168	222
F779_RS04110	heavy-metal-associated protein	928393	207
F779_RS04115	ATPase P	928700	2181
F779_RS04120	hypothetical protein	931144	255
F779_RS04125	hypothetical protein	932028	1365
F779_RS04130	peptidase	933413	729
F779_RS04135	cell division protein FtsW	934191	1209
F779_RS04140	D-alanine--D-alanine ligase A	935553	1071
F779_RS04145	UDP-N-acetylmuramoylalanyl-D-glutamyl-2, 6-diaminopimelate--D-alanyl-D-alanine ligase	936635	1365
F779_RS04150	DEAD/DEAH box helicase	938280	1488
F779_RS04160	hypothetical protein	940473	1530
F779_RS04170	holo-ACP synthase	942501	351
F779_RS04175	alanine racemase	942885	1149
F779_RS04180	antitoxin MazE	944118	171
F779_RS04185	mRNA interferase PemK	944289	354
F779_RS04190	serine phosphatase	944700	1005
F779_RS04195	anti-sigma B factor antagonist	945783	327
F779_RS04205	RNA polymerase sigma factor SigB	946563	771
F779_RS04210	hypothetical protein	947613	2151
F779_RS04245	permease	956322	1185
F779_RS04250	threonine dehydratase	957576	1269
F779_RS04255	3-isopropylmalate dehydratase small subunit	958857	573
F779_RS04260	3-isopropylmalate dehydratase large subunit	959429	1374
F779_RS04265	3-isopropylmalate dehydrogenase	960806	1050
F779_RS04270	2-isopropylmalate synthase	961852	1533
F779_RS04275	ketol-acid reductoisomerase	963406	1005
F779_RS04280	acetolactate synthase small subunit	964445	474
F779_RS04285	acetolactate synthase, large subunit, biosynthetic type	964915	1755
F779_RS04290	dihydroxy-acid dehydratase	966690	1689
F779_RS04300	tRNA threonylcarbamoyladenosine biosynthesis protein TsaB	969361	657
F779_RS04310	tRNA N6-adenosine(37)-threonylcarbamoyltransferase complex transferase subunit TsaD	970459	1023
F779_RS04315	DNA mismatch repair protein MutS	972464	1584
F779_RS04320	ABC transporter ATP-binding protein	974410	1953
F779_RS04325	redox-sensing transcriptional repressor Rex	976516	648
F779_RS04330	MFS transporter	977329	1185
F779_RS04345	cytochrome P450, cyclodipeptide synthase-associated	979819	1200
F779_RS04350	LacI family transcriptional regulator	982013	948
F779_RS04355	sucrose-6-phosphate hydrolase	983016	1485
F779_RS04360	fructokinase	984504	945
F779_RS04365	DNA-binding response regulator	985508	717
F779_RS04370	histidine kinase	986238	1293
F779_RS04375	accessory gene regulator protein D	987554	138
F779_RS04380	accessory gene regulator B	987693	567
F779_RS04385	hydrolase	989016	804
F779_RS04390	membrane protein	989984	1362
F779_RS04395	CAAX amino protease	991457	768
F779_RS04400	co-chaperone GroES	992394	288
F779_RS04405	molecular chaperone GroEL	992730	1620
F779_RS04410	GCN5 family acetyltransferase	994759	423
F779_RS04415	acetylornithine deacetylase	995360	1233
F779_RS04425	deoxyribodipyrimidine photo-lyase	997110	825
F779_RS04430	aspartate aminotransferase	997993	1290
F779_RS04440	antibiotic ABC transporter ATP-binding protein	1000503	876
F779_RS04445	membrane protein	1001375	729
F779_RS04450	GntR family transcriptional regulator	1002521	678
F779_RS04455	gluconate kinase	1003222	1551
F779_RS04460	gluconate permease	1004783	1362
F779_RS04465	thioredoxin	1006232	558
F779_RS04470	hypothetical protein	1006969	564
F779_RS04475	hypothetical protein	1007529	843
F779_RS04480	choloylglycine hydrolase	1008472	1044
F779_RS04485	hypothetical protein	1010227	390
F779_RS04490	hypothetical protein	1011175	1050
F779_RS04495	aldehyde dehydrogenase	1012336	1380
F779_RS04500	GNAT family acetyltransferase	1013985	282
F779_RS04505	manganese-dependent inorganic pyrophosphatase	1014296	924
F779_RS04510	isochorismatase	1015279	552
F779_RS04515	pectate lyase	1015911	1107
F779_RS04520	prephenate dehydratase	1017070	804
F779_RS04525	nitric oxide synthase	1017917	1071
F779_RS04530	nicotinate phosphoribosyltransferase	1019619	1476
F779_RS04540	membrane protein	1021979	570
F779_RS04550	adenylosuccinate lyase	1023148	1296
F779_RS04555	hypothetical protein	1024511	303
F779_RS04560	geranylgeranylglyceryl/heptaprenylglyceryl phosphate synthase	1025744	690
F779_RS04565	ATP-dependent DNA helicase PcrA	1026433	2196
F779_RS04570	DNA ligase (NAD(+)) LigA	1028632	2004
F779_RS04575	pheromone lipoprotein CamS	1030647	1206
F779_RS04580	sodium:proline symporter	1032241	1554
F779_RS04585	asparaginyl/glutamyl-tRNA amidotransferase subunit C	1034149	303
F779_RS04590	aspartyl/glutamyl-tRNA amidotransferase subunit A	1034454	1461
F779_RS04595	aspartyl/glutamyl-tRNA amidotransferase subunit B	1035928	1428
F779_RS04600	diacylglycerol kinase	1038033	933
F779_RS04610	hypothetical protein	1040816	750
F779_RS04615	hypothetical protein	1041618	1044
F779_RS13540	major facilitator family transporter	1042672	1191
F779_RS04625	hypothetical protein	1043876	1368
F779_RS04635	MutR family transcriptional regulator	1046480	885
F779_RS04655	hypothetical protein	1050532	543
F779_RS04660	DNA polymerase IV	1051179	1071
F779_RS04670	ferritin	1053093	504
F779_RS04675	UDP-N-acetylmuramate--alanine ligase	1053793	1311
F779_RS04680	glutamine amidotransferase	1055105	723
F779_RS04685	membrane protein	1056797	999
F779_RS04690	type I methionyl aminopeptidase	1057892	762
F779_RS04695	hypothetical protein	1058751	390
F779_RS04700	transporter	1059153	702
F779_RS04705	two-component sensor histidine kinase	1059851	1044
F779_RS04715	carbonic anhydrase	1062080	582
F779_RS04720	hypothetical protein	1062694	1338
F779_RS04725	hypothetical protein	1064247	288
F779_RS04730	protein-tyrosine-phosphatase	1064542	459
F779_RS04735	hypothetical protein	1065134	204
F779_RS04740	aminopeptidase T	1065359	1233
F779_RS04745	acyl-CoA thioesterase	1066610	522
F779_RS04750	radical SAM/CxCxxxxC motif protein YfkAB	1067196	1140
F779_RS04755	glutamine amidotransferase	1068691	513
F779_RS04760	pyruvate oxidase	1069779	1746
F779_RS04765	glycosyl transferase	1071725	798
F779_RS04770	RecX family transcriptional regulator	1072707	804
F779_RS04780	teichoic acid ABC transporter ATP-binding protein	1073833	1530
F779_RS04785	membrane protein	1075372	798
F779_RS04790	metal-dependent hydrolase	1076640	978
F779_RS04795	A/G-specific adenine glycosylase	1077708	1047
F779_RS04800	hypothetical protein	1078820	543
F779_RS04805	multidrug ABC transporter ATP-binding protein	1080044	1737
F779_RS04810	membrane protein	1082309	1578
F779_RS04815	membrane protein	1084034	1095
F779_RS04820	glutamate-1-semialdehyde 2,1-aminomutase	1085222	1287
F779_RS04825	peroxiredoxin	1086591	459
F779_RS04830	2-hydroxyacid dehydrogenase	1087056	951
F779_RS04835	transcriptional repressor	1088087	459
F779_RS04980	hypothetical protein	1096920	246
F779_RS04985	hypothetical protein	1097287	486
F779_RS04990	hypothetical protein	1097794	411
F779_RS04995	hypothetical protein	1098224	261
F779_RS05000	hypothetical protein	1098551	261
F779_RS05005	hypothetical protein	1098822	303
F779_RS05010	holin	1099278	282
F779_RS05015	hypothetical protein	1099646	348
F779_RS05020	hypothetical protein	1100048	531
F779_RS05025	hypothetical protein	1100590	399
F779_RS05035	hypothetical protein	1101266	765
F779_RS05040	hypothetical protein	1102034	648
F779_RS05050	hypothetical protein	1103064	276
F779_RS05055	hypothetical protein	1103363	264
F779_RS05065	membrane protein	1104651	1059
F779_RS05070	glutamate ABC transporter permease	1105895	1461
F779_RS05080	epoxyqueuosine reductase	1108229	1131
F779_RS05085	tRNA (cytidine(34)-2'-O)-methyltransferase	1109359	471
F779_RS05090	glucosamine-6-phosphate isomerase	1110023	600
F779_RS05095	membrane protein	1110925	444
F779_RS05100	class II fumarate hydratase	1111598	1386
F779_RS05105	exopolyphosphatase	1113004	1527
F779_RS05110	RNA degradosome polyphosphate kinase	1114606	2169
F779_RS05115	RNA pseudouridine synthase	1116842	831
F779_RS05120	sensor histidine kinase	1117826	1125
F779_RS05125	DNA-binding response regulator	1118950	627
F779_RS05130	sodium:dicarboxylate symporter	1119726	1287
F779_RS05135	transporter	1121208	885
F779_RS05140	transcriptional regulator	1123958	465
F779_RS05145	hypothetical protein	1124647	1131
F779_RS05150	hypothetical protein	1125866	345
F779_RS05155	DNA repair exonuclease	1126464	1188
F779_RS05160	DNA repair protein Rad50	1127655	2925
F779_RS05165	3'-5' exoribonuclease	1130598	942
F779_RS05170	peptidyl-prolyl cis-trans isomerase	1131749	957
F779_RS05175	hypothetical protein	1133386	567
F779_RS05180	transcriptional regulator	1134001	531
F779_RS05185	hypothetical protein	1134633	357
F779_RS05190	cell-cycle regulation protein HIT	1135067	426
F779_RS05195	multidrug ABC transporter ATP-binding protein	1135628	738
F779_RS05200	multidrug ABC transporter ATP-binding protein	1136362	1215
F779_RS05205	signal transduction protein TRAP	1137610	507
F779_RS05210	uroporphyrinogen decarboxylase	1138428	1035
F779_RS05215	ferrochelatase	1139500	933
F779_RS05220	protoporphyrinogen oxidase	1140438	1404
F779_RS05225	hypothetical protein	1142099	555
F779_RS06040	acetyltransferase	1263708	393
F779_RS06045	bifunctional aminoglycoside N-acetyltransferase AAC(6')-Ie/aminoglycoside O-phosphotransferase APH(2'')-Ia	1264101	1440
F779_RS06050	transposase	1265670	1173
F779_RS06055	hypothetical protein	1267001	279
F779_RS06060	hypothetical protein	1267282	198
F779_RS06065	phage capsid protein	1267663	570
F779_RS06070	hypothetical protein	1268247	252
F779_RS06075	30S ribosomal protein S4	1268552	603
F779_RS06080	hypothetical protein	1269389	456
F779_RS06085	septation ring formation regulator EzrA	1270027	1701
F779_RS06090	aminotransferase	1271952	1137
F779_RS06095	tRNA sulfurtransferase ThiI	1273085	1221
F779_RS06100	membrane protein	1274321	774
F779_RS06105	hypothetical protein	1275252	993
F779_RS06110	RDD family protein	1276254	585
F779_RS06115	2-Cys peroxiredoxin	1276902	495
F779_RS06120	adenine methyltransferase	1277604	948
F779_RS06125	acetate kinase	1278630	1203
F779_RS06130	universal stress protein UspA	1280092	504
F779_RS06135	alanine dehydrogenase	1280743	1122
F779_RS06140	copper homeostasis protein CutC	1281957	636
F779_RS06145	metallopeptidase	1282589	1056
F779_RS06150	metal-dependent hydrolase	1283901	690
F779_RS06155	universal stress protein UspA	1285204	414
F779_RS06160	hypothetical protein	1285944	1296
F779_RS06165	oligoribonuclease	1287252	933
F779_RS06170	DNA polymerase III subunit alpha	1288209	3192
F779_RS06175	NAD-dependent malic enzyme 4	1291543	1233
F779_RS06180	acetyl-CoA carboxylase subunit beta	1292820	861
F779_RS06185	acetyl-CoA carboxylase carboxyltransferase subunit alpha	1293680	945
F779_RS06190	6-phosphofructokinase	1295187	969
F779_RS06195	pyruvate kinase	1296174	1761
F779_RS06200	citrate synthase	1298358	1119
F779_RS06205	isocitrate dehydrogenase (NADP(+))	1299522	1263
F779_RS06210	DNA-binding response regulator	1301103	705
F779_RS06215	sensor histidine kinase	1301808	1701
F779_RS06220	DNA polymerase I	1304241	2628
F779_RS06225	DNA-formamidopyrimidine glycosylase	1306888	873
F779_RS06230	dephospho-CoA kinase	1307774	624
F779_RS06235	type I glyceraldehyde-3-phosphate dehydrogenase	1308604	1017
F779_RS06240	transcriptional regulator NrdR	1309818	468
F779_RS06245	helicase DnaB	1310289	1374
F779_RS06250	primosomal protein DnaI	1311662	924
F779_RS06255	threonine--tRNA ligase	1312903	1938
F779_RS06260	gamma-aminobutyrate permease	1315208	1509
F779_RS06265	translation initiation factor IF-3	1316919	528
F779_RS06270	50S ribosomal protein L35	1317472	201
F779_RS06275	50S ribosomal protein L20	1317747	357
F779_RS06280	DNA mismatch repair protein MutT	1318213	612
F779_RS06285	hypothetical protein	1318834	924
F779_RS06290	trigger factor	1319845	1317
F779_RS06295	ATP-dependent Clp protease ATP-binding subunit ClpX	1321734	1263
F779_RS06300	YihA family ribosome biogenesis GTP-binding protein	1323233	597
F779_RS06305	glutamyl-tRNA reductase	1323984	1341
F779_RS06310	cytochrome c assembly protein	1325339	837
F779_RS06315	hydroxymethylbilane synthase	1326201	930
F779_RS06320	uroporphyrinogen III methyltransferase	1327134	678
F779_RS06325	delta-aminolevulinic acid dehydratase	1327811	978
F779_RS06330	aspartate aminotransferase family protein	1328804	1287
F779_RS06335	aminopeptidase	1330348	1083
F779_RS06340	DNA-3-methyladenine glycosylase	1331515	549
F779_RS06345	valine--tRNA ligase	1332383	2631
F779_RS06350	bifunctional folylpolyglutamate synthase/dihydrofolate synthase	1335025	1269
F779_RS06355	peptidase A24	1336526	681
F779_RS06360	hypothetical protein	1337203	684
F779_RS06375	DUF4930 domain-containing protein	1338449	477
F779_RS06380	rod shape-determining protein MreC	1339362	837
F779_RS06385	rod shape-determining protein MreD	1340198	516
F779_RS06390	50S ribosomal protein L21	1340834	309
F779_RS06395	hypothetical protein	1341145	321
F779_RS06400	50S ribosomal protein L27	1341476	285
F779_RS06405	GTPase CgtA	1341889	1293
F779_RS06410	hypothetical protein	1343209	444
F779_RS06415	Holliday junction ATP-dependent DNA helicase RuvA	1343666	600
F779_RS06420	Holliday junction DNA helicase RuvB	1344279	999
F779_RS06425	S-adenosylmethionine:tRNA ribosyltransferase-isomerase	1345295	1026
F779_RS06430	tRNA guanosine(34) transglycosylase Tgt	1346338	1140
F779_RS06435	preprotein translocase subunit YajC	1347494	264
F779_RS06440	protein translocase subunit SecDF	1347899	2280
F779_RS06445	single-stranded DNA exonuclease	1350295	2286
F779_RS06450	adenine phosphoribosyltransferase	1352592	519
F779_RS06455	GTP pyrophosphokinase	1353467	2190
F779_RS06460	D-tyrosyl-tRNA(Tyr) deacylase	1355669	453
F779_RS06465	cell wall amidase	1356118	876
F779_RS06470	histidine--tRNA ligase	1357355	1272
F779_RS06475	aspartate--tRNA ligase	1358626	1767
F779_RS06480	tRNA threonylcarbamoyladenosine dehydratase	1360738	768
F779_RS06485	recombinase RarA	1361573	1272
F779_RS06490	Rrf2 family transcriptional regulator	1362954	420
F779_RS06495	2,5-diketo-D-gluconic acid reductase	1363414	831
F779_RS06500	CsbD family protein	1364312	186
F779_RS06505	hypothetical protein	1364961	1017
F779_RS06510	cysteine desulfurase	1366186	1146
F779_RS06515	tRNA 2-thiouridine(34) synthase MnmA	1367331	1113
F779_RS06520	tetratricopeptide domain-containing protein	1368459	675
F779_RS06525	hypothetical protein	1369136	2400
F779_RS06530	alanine--tRNA ligase	1371781	2631
F779_RS06540	crossover junction endodeoxyribonuclease RuvA	1374739	429
F779_RS06545	hypothetical protein	1375181	321
F779_RS06555	peptidase U32	1376535	930
F779_RS06560	protease	1377483	1266
F779_RS06565	uridine kinase	1378752	624
F779_RS06570	transcription elongation factor GreA	1379402	477
F779_RS06580	allophanate hydrolase	1380858	1026
F779_RS06590	acetyl-CoA carboxylase biotin carboxylase subunit	1382334	1371
F779_RS06600	iron transporter	1384456	1239
F779_RS06605	5'-methylthioadenosine/S-adenosylhomocysteine nucleosidase	1385944	687
F779_RS06610	hypothetical protein	1386703	528
F779_RS06615	ribosome biogenesis GTPase YqeH	1387231	1101
F779_RS06620	shikimate dehydrogenase	1388347	813
F779_RS06625	RNA-binding protein	1389170	294
F779_RS06635	haloacid dehalogenase	1390025	585
F779_RS06640	ribosome silencing factor RsfS	1390610	357
F779_RS06645	methyltransferase	1390963	726
F779_RS06650	competence protein ComEA	1391742	669
F779_RS06655	ComE operon protein 2	1392496	462
F779_RS06660	DNA internalization-related competence protein ComEC/Rec2	1392957	2229
F779_RS06665	DNA polymerase III subunit delta	1395253	975
F779_RS06670	30S ribosomal protein S20	1396401	249
F779_RS06675	elongation factor 4	1396972	1824
F779_RS06680	coproporphyrinogen III oxidase	1398863	1122
F779_RS06685	heat-inducible transcription repressor HrcA	1400087	990
F779_RS06690	nucleotide exchange factor GrpE	1401118	615
F779_RS06695	molecular chaperone DnaK	1401796	1833
F779_RS06700	molecular chaperone DnaJ	1403738	1134
F779_RS06705	ribosomal protein L11 methyltransferase	1404875	933
F779_RS06710	16S rRNA (uracil(1498)-N(3))-methyltransferase	1405809	753
F779_RS06715	tRNA (N(6)-L-threonylcarbamoyladenosine(37)-C(2))- methylthiotransferase MtaB	1406566	1350
F779_RS06720	30S ribosomal protein S21	1408124	177
F779_RS06725	hypothetical protein	1408606	489
F779_RS06730	serine protease	1409479	651
F779_RS06735	hypothetical protein	1410148	996
F779_RS06740	hypothetical protein	1411157	609
F779_RS06745	phosphate starvation protein PhoH	1412122	945
F779_RS06750	16S rRNA maturation RNase YbeY	1413070	462
F779_RS06755	diacylglycerol kinase	1413531	348
F779_RS06760	cytidine deaminase	1413894	408
F779_RS06765	GTPase Era	1414298	897
F779_RS06770	DNA repair protein RecO	1415219	771
F779_RS06775	glycine--tRNA ligase	1416205	1395
F779_RS06780	CBS domain-containing protein	1418226	489
F779_RS06785	phosphoenolpyruvate synthase regulatory protein	1418729	828
F779_RS06790	DNA primase	1419629	1788
F779_RS06795	RNA polymerase sigma factor RpoD	1421434	1110
F779_RS06800	tRNA methyltransferase	1423061	678
F779_RS06805	Nif3-like dinuclear metal center hexameric protein	1423735	1104
F779_RS06810	4-hydroxy-3-methylbut-2-enyl diphosphate reductase	1424992	969
F779_RS06815	DEAD/DEAH box helicase	1426141	1335
F779_RS06820	deoxyribonuclease IV	1427500	894
F779_RS06825	zinc ABC transporter ATP-binding protein	1428578	771
F779_RS06830	iron ABC transporter permease	1429345	888
F779_RS06840	4-hydroxy-3-methylbut-2-en-1-yl diphosphate synthase	1430876	1107
F779_RS06845	superoxide dismutase	1432329	600
F779_RS06850	penicillin-binding protein	1433221	2040
F779_RS06855	thioredoxin reductase	1435529	960
F779_RS06860	phosphate ABC transporter permease subunit PstC	1436606	927
F779_RS06865	phosphate ABC transporter, permease protein PstA	1437535	879
F779_RS06870	phosphate ABC transporter ATP-binding protein	1438431	843
F779_RS06875	phosphate transport system regulatory protein PhoU	1439275	651
F779_RS06880	50S ribosomal protein L33	1439997	150
F779_RS06885	5-formyltetrahydrofolate cyclo-ligase	1440296	540
F779_RS06890	rhomboid family intramembrane serine protease	1440854	1440
F779_RS06895	hypothetical protein	1442295	204
F779_RS06900	glucokinase	1442495	987
F779_RS06905	hypothetical protein	1443482	312
F779_RS06910	hydroxyacylglutathione hydrolase	1443806	630
F779_RS06920	hypothetical protein	1445193	1224
F779_RS06925	hypothetical protein	1446477	609
F779_RS06930	hypothetical protein	1447132	462
F779_RS06935	transcriptional regulator	1447607	312
F779_RS06940	hypothetical protein	1448094	228
F779_RS06945	hypothetical protein	1448518	183
F779_RS06950	hypothetical protein	1448724	567
F779_RS06965	hypothetical protein	1450116	258
F779_RS06970	ATPase	1450389	1947
F779_RS06980	recombinase	1452543	915
F779_RS06985	MBL fold metallo-hydrolase	1453646	519
F779_RS06995	hypothetical protein	1454633	408
F779_RS07000	hypothetical protein	1455056	720
F779_RS07005	hypothetical protein	1455827	765
F779_RS07010	DNA replication protein DnaC	1456606	783
F779_RS07020	hypothetical protein	1457552	207
F779_RS07025	hypothetical protein	1457908	252
F779_RS07030	hypothetical protein	1458192	195
F779_RS07035	hypothetical protein	1458392	204
F779_RS07040	hypothetical protein	1458595	246
F779_RS07045	hypothetical protein	1458848	291
F779_RS07055	hypothetical protein	1459422	573
F779_RS07060	hypothetical protein	1460015	444
F779_RS07065	hypothetical protein	1460583	414
F779_RS07070	HNH endonuclease	1461258	336
F779_RS07075	hypothetical protein	1461720	300
F779_RS07080	terminase	1462016	1641
F779_RS07085	phage portal protein	1463671	1155
F779_RS07095	phage capsid protein	1465566	1128
F779_RS07105	phage protein	1467039	363
F779_RS07110	phage protein	1467398	402
F779_RS07115	hypothetical protein	1467801	396
F779_RS07120	tail protein	1468236	681
F779_RS07125	tail protein	1469011	462
F779_RS07130	hypothetical protein	1469580	351
F779_RS07140	phage tail tape measure protein	1470141	5589
F779_RS07145	holin	1475732	825
F779_RS07150	phage tail fiber	1476566	1566
F779_RS07160	hypothetical protein	1478325	621
F779_RS07165	hypothetical protein	1478957	1032
F779_RS07170	DUF2479 domain-containing protein	1480005	1272
F779_RS13545	hypothetical protein	1481347	2001
F779_RS07185	holin	1483359	432
F779_RS07190	N-acetylmuramoyl-L-alanine amidase	1483803	948
F779_RS07195	hypothetical protein	1484886	348
F779_RS07200	hypothetical protein	1485512	663
F779_RS07210	hypothetical protein	1486511	1227
F779_RS07215	hypothetical protein	1487737	1290
F779_RS07220	chromosome partitioning protein ParB	1489026	501
F779_RS07230	competence protein ComGB	1490132	1068
F779_RS07240	competence protein ComGD	1491513	441
F779_RS07245	prepilin-type cleavage/methylation protein	1492284	366
F779_RS07255	shikimate kinase	1492813	528
F779_RS07260	glycine cleavage system protein T	1493498	1092
F779_RS07270	glycine dehydrogenase	1495941	1473
F779_RS07275	rhodanese	1497769	387
F779_RS07280	octanoyltransferase	1498306	831
F779_RS07285	membrane protein	1499252	225
F779_RS07290	hypothetical protein	1499497	600
F779_RS07295	peptidase M24	1500191	1071
F779_RS07300	elongation factor P	1501280	558
F779_RS07305	acetyl-CoA carboxylase biotin carboxyl carrier protein subunit	1502170	462
F779_RS07310	acetyl-CoA carboxylase biotin carboxylase subunit	1502633	1356
F779_RS07315	hypothetical protein	1504009	375
F779_RS07320	N utilization substance protein B	1504404	393
F779_RS07325	exodeoxyribonuclease VII large subunit	1504805	1347
F779_RS07335	geranyl transferase	1506340	882
F779_RS07340	1-deoxy-D-xylulose-5-phosphate synthase	1507291	1869
F779_RS07345	arginine repressor	1509443	453
F779_RS07350	DNA repair protein RecN	1509909	1683
F779_RS07355	phosphate butyryltransferase	1511598	894
F779_RS07360	butyrate kinase	1513065	1059
F779_RS07365	dihydrolipoyl dehydrogenase	1514134	1419
F779_RS07370	2-oxoisovalerate dehydrogenase subunit alpha	1515574	999
F779_RS07380	2-oxoglutarate dehydrogenase	1517561	1275
F779_RS07385	hypothetical protein	1519060	438
F779_RS07390	membrane protein	1519508	978
F779_RS07395	hypothetical protein	1520814	1116
F779_RS07400	phosphogluconate dehydrogenase (NADP(+)-dependent, decarboxylating)	1522003	1404
F779_RS07405	hypothetical protein	1523464	276
F779_RS07410	hypothetical protein	1523739	498
F779_RS07415	hypothetical protein	1524385	273
F779_RS07420	AraC family transcriptional regulator	1524836	858
F779_RS07425	glucose-6-phosphate dehydrogenase	1525834	1485
F779_RS07430	ribonuclease Z	1527474	918
F779_RS07435	pyrroline-5-carboxylate reductase	1528516	816
F779_RS07440	short-chain dehydrogenase	1529417	756
F779_RS07445	oxidoreductase	1530169	921
F779_RS07450	ADP-ribose pyrophosphatase	1531169	543
F779_RS07455	transcriptional repressor	1531816	456
F779_RS07460	site-specific tyrosine recombinase XerD	1532311	888
F779_RS07465	hypothetical protein	1533485	507
F779_RS07470	segregation and condensation protein A	1534086	729
F779_RS07480	pseudouridine synthase B	1535347	747
F779_RS07490	two-component sensor histidine kinase	1536914	1758
F779_RS07495	membrane protein	1539031	546
F779_RS07500	ferredoxin	1539839	249
F779_RS07510	ATP-dependent DNA helicase RecQ	1541129	1377
F779_RS07515	elastin-binding protein	1542680	1356
F779_RS07520	thioredoxin reductase	1544286	987
F779_RS07525	L-asparaginase	1545569	969
F779_RS07530	cytidylate kinase	1546611	660
F779_RS07535	30S ribosomal protein S1	1547362	1182
F779_RS07540	ribosome biogenesis GTPase Der	1548908	1311
F779_RS07545	glycerol-3-phosphate dehydrogenase	1550234	999
F779_RS07550	transcriptional regulator	1551403	273
F779_RS07555	hypothetical protein	1552151	570
F779_RS07560	bifunctional demethylmenaquinone methyltransferase/2-methoxy-6-polyprenyl-1,4-benzoquinol methylase	1552730	714
F779_RS07565	heptaprenyl diphosphate synthase subunit II	1553461	957
F779_RS07570	nucleoside-diphosphate kinase	1554499	453
F779_RS07575	chorismate synthase	1555230	1167
F779_RS07580	3-dehydroquinate synthase	1556413	1074
F779_RS07585	3-phosphoshikimate 1-carboxyvinyltransferase	1557487	1290
F779_RS07590	hypothetical protein	1558778	1242
F779_RS07595	hypothetical protein	1560031	558
F779_RS07600	membrane protein	1560617	594
F779_RS07605	zinc metallopeptidase	1561249	699
F779_RS07610	hypothetical protein	1562126	324
F779_RS07615	N-acetyl-alpha-D-glucosaminyl L-malate synthase BshA	1562465	1125
F779_RS07620	CCA tRNA nucleotidyltransferase	1563593	1203
F779_RS07630	ATP-dependent helicase	1565778	2703
F779_RS07635	asparagine--tRNA ligase	1568548	1293
F779_RS07640	chromosome replication protein DnaD	1570015	693
F779_RS07650	hypothetical protein	1571368	336
F779_RS07655	transglycosylase	1572347	2229
F779_RS07660	Holliday junction resolvase RecU	1574572	627
F779_RS07670	hypothetical protein	1575728	558
F779_RS07675	cell cycle protein GpsB	1576305	336
F779_RS07680	RNA methyltransferase	1577349	1128
F779_RS07685	chloramphenicol-sensitive protein RarD	1578510	918
F779_RS07690	hypothetical protein	1579591	3456
F779_RS07695	5'-3' exonuclease	1583051	882
F779_RS07700	ribonuclease H	1584062	399
F779_RS07705	membrane protein	1584516	699
F779_RS07710	zinc-finger domain-containing protein	1585431	195
F779_RS07715	virulence factor	1585657	1119
F779_RS07720	hypothetical protein	1586800	441
F779_RS07725	thymidylate synthase	1588046	954
F779_RS07730	dihydrofolate reductase	1589018	480
F779_RS07735	hypothetical protein	1589516	855
F779_RS07740	peptide-methionine (S)-S-oxide reductase	1590388	525
F779_RS07745	peptide-methionine (R)-S-oxide reductase	1590909	429
F779_RS07750	PTS glucose transporter subunit IIA	1591351	501
F779_RS07755	hypothetical protein	1591851	222
F779_RS07760	serine protease	1592195	1458
F779_RS07765	acetyltransferase	1593658	510
F779_RS07770	UDP-N-acetylglucosamine--N-acetylmuramyl- (pentapeptide) pyrophosphoryl-undecaprenol N-acetylglucosamine transferase	1594177	1086
F779_RS07775	phosphatidic acid phosphatase	1595259	624
F779_RS07780	DNA-binding response regulator	1596379	678
F779_RS07785	two-component sensor histidine kinase	1597053	1368
F779_RS07790	2-oxoglutarate dehydrogenase E1 component	1598515	2787
F779_RS07795	dihydrolipoamide succinyltransferase	1601316	1278
F779_RS07800	hypothetical protein	1602792	240
F779_RS07805	lactoylglutathione lyase	1603096	825
F779_RS07810	hypothetical protein	1603924	204
F779_RS07815	hypothetical protein	1604225	798
F779_RS07820	hypothetical protein	1605034	1890
F779_RS07825	branched-chain amino acid transport system II carrier protein	1607042	1347
F779_RS07830	hypothetical protein	1608745	216
F779_RS07835	tellurite resistance protein TelA	1609195	1167
F779_RS07840	5-bromo-4-chloroindolyl phosphate hydrolysis protein	1610358	639
F779_RS07845	acylphosphatase	1611009	273
F779_RS07850	hypothetical protein	1611440	309
F779_RS07855	cold-shock protein CspA	1611941	201
F779_RS07860	hypothetical protein	1612676	183
F779_RS07865	diaminopimelate decarboxylase	1612980	1266
F779_RS07870	alanine racemase	1614246	1080
F779_RS07875	hydrolase	1615322	1155
F779_RS07880	2,3,4,5-tetrahydropyridine-2,6-dicarboxylate N-acetyltransferase	1616661	720
F779_RS07885	4-hydroxy-tetrahydrodipicolinate reductase	1617400	723
F779_RS07890	4-hydroxy-tetrahydrodipicolinate synthase	1618119	879
F779_RS07895	aspartate-semialdehyde dehydrogenase	1619001	987
F779_RS07900	ABC transporter ATP-binding protein	1620628	1611
F779_RS07905	S1 RNA-binding protein	1622439	912
F779_RS13550	YSIRK signal domain/LPXTG anchor domain surface protein	1623617	3312
F779_RS07915	oligoendopeptidase F	1626989	1800
F779_RS07920	membrane protein	1628920	324
F779_RS07925	aminoacyltransferase	1629833	1260
F779_RS07930	aminoacyltransferase	1631122	1266
F779_RS07935	aminopeptidase	1632562	1035
F779_RS07940	prephenate dehydrogenase	1633739	1092
F779_RS07945	DNA repair protein MucB	1634910	1263
F779_RS07950	hypothetical protein	1636324	408
F779_RS07955	4-oxalocrotonate tautomerase	1636843	186
F779_RS07960	LytR family transcriptional regulator	1637084	972
F779_RS07965	peptide-methionine (S)-S-oxide reductase	1638194	519
F779_RS07970	phosphatidylglycerol lysyltransferase	1638959	2520
F779_RS07975	AI-2E family transporter	1641574	1203
F779_RS07980	PTS glucose transporter subunit IICBA	1643049	2040
F779_RS07985	transcriptional regulator	1645199	852
F779_RS07990	sodium:alanine symporter	1646246	1464
F779_RS07995	DNA gyrase subunit A	1647812	2412
F779_RS08000	DNA topoisomerase IV subunit B	1650223	1998
F779_RS08005	acyl-phosphate glycerol 3-phosphate acyltransferase	1652511	582
F779_RS08010	hypothetical protein	1653175	306
F779_RS08015	4-hydroxybenzoyl-CoA thioesterase	1653609	465
F779_RS08020	aconitate hydratase	1654436	2706
F779_RS08025	choline transporter	1657440	1635
F779_RS08030	large-conductance mechanosensitive channel	1659314	360
F779_RS08035	exonuclease SbcC	1659902	3033
F779_RS08045	membrane protein	1664216	468
F779_RS08050	hypothetical protein	1664931	228
F779_RS08055	transketolase	1665316	1986
F779_RS08060	hypothetical protein	1667406	237
F779_RS08065	hypothetical protein	1667909	234
F779_RS08070	repressor LexA	1668287	624
F779_RS08075	secretion protein	1669123	816
F779_RS08080	guanosine monophosphate reductase	1670145	978
F779_RS08085	30S ribosomal protein S14	1671203	270
F779_RS08090	50S ribosomal protein L33	1671644	150
F779_RS08095	gamma-aminobutyrate permease	1672147	1452
F779_RS08100	hypothetical protein	1673772	315
F779_RS08105	haloacid dehalogenase	1674240	804
F779_RS08110	homoserine kinase	1675230	921
F779_RS08115	threonine synthase	1676147	1065
F779_RS08120	homoserine dehydrogenase	1677217	1284
F779_RS08125	aspartate kinase	1678692	1353
F779_RS08130	hypothetical protein	1680088	588
F779_RS08135	hypothetical protein	1681191	363
F779_RS08140	hypothetical protein	1681982	870
F779_RS08145	thermonuclease	1682915	507
F779_RS08150	membrane protein	1683560	198
F779_RS08155	alpha/beta hydrolase	1684416	642
F779_RS08160	hydrolase	1685349	741
F779_RS08165	hypothetical protein	1686168	243
F779_RS08170	transporter	1686568	1293
F779_RS08175	glycerophosphoryl diester phosphodiesterase	1687891	747
F779_RS08180	hypothetical protein	1689288	186
F779_RS08185	hypothetical protein	1689688	183
F779_RS08190	hypothetical protein	1690051	297
F779_RS08200	hypothetical protein	1690878	309
F779_RS08230	hypothetical protein	1695450	309
F779_RS08245	type I glutamate--ammonia ligase	1697377	1341
F779_RS08250	MerR family transcriptional regulator	1698741	369
F779_RS08255	hypothetical protein	1699285	1248
F779_RS08260	GTPase HflX	1700550	1233
F779_RS08265	glutathione peroxidase	1701888	474
F779_RS08270	hypothetical protein	1702388	255
F779_RS08280	tRNA dimethylallyltransferase	1704058	957
F779_RS08290	glycerol-3-phosphate dehydrogenase	1705507	1671
F779_RS08295	glycerol kinase	1707304	1503
F779_RS08300	glycerol transporter	1709102	816
F779_RS08305	peptidase S66	1710158	1029
F779_RS08310	glycerol-3-phosphate responsive antiterminator	1711214	534
F779_RS08315	DNA mismatch repair protein MutL	1711759	1941
F779_RS08320	DNA mismatch repair protein MutS	1713714	2598
F779_RS08325	energy coupling factor transporter S component ThiW	1717173	510
F779_RS08330	hypothetical protein	1717737	378
F779_RS08335	tRNA (N6-isopentenyl adenosine(37)-C2)-methylthiotransferase MiaB	1718115	1551
F779_RS08340	hypothetical protein	1719769	300
F779_RS08345	2-oxoacid ferredoxin oxidoreductase subunit beta	1720327	867
F779_RS08350	2-oxoglutarate ferredoxin oxidoreductase subunit alpha	1721194	1761
F779_RS08355	metallophosphoesterase	1723107	795
F779_RS08360	cadmium transporter	1724232	2175
F779_RS08370	hypothetical protein	1726968	219
F779_RS08375	ribonuclease Y	1727309	1560
F779_RS08380	DNA recombination/repair protein RecA	1729095	1044
F779_RS08385	damage-inducible protein CinA	1730277	1176
F779_RS08390	CDP-diacylglycerol--glycerol-3-phosphate 3-phosphatidyltransferase	1731673	585
F779_RS08395	transcriptional regulator	1732299	396
F779_RS08400	hypothetical protein	1732713	846
F779_RS08405	3-oxoacyl-ACP reductase	1733615	705
F779_RS08410	peptidase M16	1734316	1290
F779_RS08420	transcriptional regulator	1736906	717
F779_RS08425	cell division protein FtsK	1737628	2364
F779_RS08430	ribonuclease J	1740130	1674
F779_RS08435	polyribonucleotide nucleotidyltransferase	1742313	2094
F779_RS08440	30S ribosomal protein S15	1744565	270
F779_RS08445	bifunctional riboflavin kinase/FMN adenylyltransferase	1744935	972
F779_RS08450	tRNA pseudouridine(55) synthase	1745921	918
F779_RS08455	ribosome-binding factor A	1746923	345
F779_RS08460	hypothetical protein	1748012	240
F779_RS08465	translation initiation factor IF-2	1748466	2139
F779_RS08470	50S ribosomal protein L7ae	1750621	306
F779_RS08475	DNA-binding protein	1750923	288
F779_RS08480	transcription termination/antitermination protein NusA	1751222	1179
F779_RS08485	ribosome maturation factor	1752421	468
F779_RS08490	DNA polymerase III subunit alpha	1753013	4308
F779_RS08495	proline--tRNA ligase	1758237	1704
F779_RS08500	RIP metalloprotease RseP	1759965	1281
F779_RS08505	1-deoxy-D-xylulose-5-phosphate reductoisomerase	1761252	1131
F779_RS08510	phosphatidate cytidylyltransferase	1762399	783
F779_RS08515	isoprenyl transferase	1763196	762
F779_RS08520	ribosome recycling factor	1764201	555
F779_RS08525	UMP kinase	1764773	723
F779_RS08530	elongation factor Ts	1765647	879
F779_RS08535	30S ribosomal protein S2	1766615	798
F779_RS08540	transcriptional repressor CodY	1767579	774
F779_RS08545	ATP-dependent protease ATP-binding subunit HslU	1768372	1410
F779_RS08550	ATP-dependent protease subunit HslV	1769796	543
F779_RS08555	tyrosine recombinase XerC	1770345	891
F779_RS08560	methylenetetrahydrofolate--tRNA-(uracil(54)- C(5))-methyltransferase (FADH(2)-oxidizing) TrmFO	1771356	1305
F779_RS08565	DNA topoisomerase I	1772688	2070
F779_RS08570	DNA processing protein DprA	1774841	888
F779_RS08575	succinate--CoA ligase subunit alpha	1775967	906
F779_RS08580	succinate--CoA ligase subunit beta	1776894	1167
F779_RS08585	hypothetical protein	1778327	276
F779_RS08595	ribosome biogenesis GTPase YlqF	1779472	873
F779_RS08600	GtrA-like protein	1780572	384
F779_RS08605	hypothetical protein	1780975	2610
F779_RS08610	membrane protein	1783581	2595
F779_RS08615	hypothetical protein	1786402	633
F779_RS08630	hypothetical protein	1788318	429
F779_RS08635	hemolysin-H1C	1789250	138
F779_RS08640	50S ribosomal protein L19	1789655	351
F779_RS08645	tRNA (guanosine(37)-N1)-methyltransferase TrmD	1790113	732
F779_RS08650	ribosome maturation factor RimM	1790841	504
F779_RS08655	30S ribosomal protein S16	1791667	276
F779_RS08660	hypothetical protein	1792410	672
F779_RS08670	type I restriction-modification system subunit M	1794441	1557
F779_RS08675	restriction endonuclease subunit R	1796441	2793
F779_RS08680	hypothetical protein	1799445	585
F779_RS08685	hypothetical protein	1800461	360
F779_RS08690	signal recognition particle protein	1801613	1368
F779_RS08695	DNA-binding protein	1802994	336
F779_RS08700	signal recognition particle-docking protein FtsY	1803333	1200
F779_RS08705	chromosome segregation protein SMC	1804534	3573
F779_RS08710	ribonuclease III	1808110	732
F779_RS08715	acyl carrier protein	1809735	234
F779_RS08730	phosphate acyltransferase	1811846	987
F779_RS08735	fatty acid biosynthesis transcriptional regulator	1812834	561
F779_RS08740	ATP-dependent DNA helicase RecG	1813521	2046
F779_RS08790	serine/threonine protein kinase	1825124	2007
F779_RS08795	protein phosphatase	1827127	744
F779_RS08800	23S rRNA (adenine(2503)-C(2))-methyltransferase RlmN	1827877	1095
F779_RS08805	16S rRNA (cytosine(967)-C(5))-methyltransferase	1828977	1302
F779_RS08810	methionyl-tRNA formyltransferase	1830279	933
F779_RS08820	primosomal protein N'	1831946	2409
F779_RS08825	phosphopantothenoylcysteine decarboxylase	1834351	1206
F779_RS08830	hypothetical protein	1836320	669
F779_RS08835	GNAT family N-acetyltransferase	1836992	459
F779_RS08840	DNA-directed RNA polymerase subunit omega	1838013	210
F779_RS08845	guanylate kinase	1838222	624
F779_RS08850	hypothetical protein	1839005	1704
F779_RS08855	hypothetical protein	1840792	414
F779_RS08865	orotidine 5'-phosphate decarboxylase	1842236	705
F779_RS08870	dihydroorotate dehydrogenase B catalytic subunit	1842942	921
F779_RS08875	dihydroorotate dehydrogenase electron transfer subunit	1843859	765
F779_RS08880	carbamoyl phosphate synthase large subunit	1844637	3174
F779_RS08890	dihydroorotase	1848906	1275
F779_RS08895	aspartate carbamoyltransferase	1850196	879
F779_RS08900	uracil transporter	1851096	1293
F779_RS08905	bifunctional pyr operon transcriptional regulator/uracil phosphoribosyltransferase	1852566	525
F779_RS08910	ribosomal large subunit pseudouridine synthase D	1853376	918
F779_RS08915	signal peptidase II	1854293	486
F779_RS08920	isoleucine--tRNA ligase	1855032	2748
F779_RS08925	cell division protein DivIVA	1857980	600
F779_RS08930	S4 RNA-binding protein	1858603	771
F779_RS08935	hypothetical protein	1859524	180
F779_RS08940	beta-D-galactosidase	1859729	450
F779_RS08945	sodium:solute symporter	1860197	1542
F779_RS08950	N-acetylneuraminate lyase	1861766	924
F779_RS08955	RpiR family transcriptional regulator	1862786	828
F779_RS08960	ribose transporter RbsU	1863970	882
F779_RS08965	D-ribose pyranase	1864870	405
F779_RS08970	cell division protein	1865506	294
F779_RS08975	cell division protein SepF	1865811	561
F779_RS08980	YggS family pyridoxal phosphate enzyme	1866377	675
F779_RS08985	laccase	1867052	813
F779_RS08990	cell division protein FtsZ	1868018	1173
F779_RS08995	cell division protein FtsA	1869220	1401
F779_RS09000	cell division protein DivIB	1870836	891
F779_RS09005	UDP-N-acetylmuramoylalanine--D-glutamate ligase	1871742	1350
F779_RS09010	phospho-N-acetylmuramoyl-pentapeptide- transferase	1873092	966
F779_RS09015	penicillin-binding protein	1874257	2154
F779_RS09025	16S rRNA (cytosine(1402)-N(4))-methyltransferase	1876796	936
F779_RS09030	division/cell wall cluster transcriptional repressor MraZ	1877749	432
F779_RS09035	bacillithiol biosynthesis cysteine-adding enzyme BshC	1878327	1614
F779_RS09040	hypothetical protein	1880072	450
F779_RS09045	noncanonical pyrimidine nucleotidase, YjjG family	1880711	687
F779_RS09050	hemolysin-H1C	1881711	132
F779_RS09055	potassium transporter KtrB	1882732	1305
F779_RS09060	hypothetical protein	1884161	444
F779_RS09070	XRE family transcriptional regulator	1885159	198
F779_RS09075	hypothetical protein	1885926	366
F779_RS09090	metal-dependent phosphodiesterase	1888503	510
F779_RS09095	nucleoside-triphosphate diphosphatase	1889009	585
F779_RS09100	glutamate racemase	1889605	798
F779_RS09105	succinate dehydrogenase iron-sulfur subunit	1890653	816
F779_RS09110	succinate dehydrogenase flavoprotein subunit	1891468	1767
F779_RS09115	succinate dehydrogenase	1893267	612
F779_RS09120	excinuclease ABC subunit C	1894043	1788
F779_RS09125	thiol reductase thioredoxin	1896097	315
F779_RS09130	endonuclease MutS2	1896490	2349
F779_RS09135	DNA polymerase/3'-5' exonuclease PolX	1898854	1710
F779_RS09140	hypothetical protein	1900636	522
F779_RS09145	cell division protein ZapA	1901159	267
F779_RS09150	ribonuclease HIII	1901568	939
F779_RS09155	alkylmercury lyase	1903298	594
F779_RS09160	phenylalanine--tRNA ligase subunit beta	1904003	2406
F779_RS09170	RNA methyltransferase	1907874	747
F779_RS09175	50S ribosomal protein L32	1908734	174
F779_RS09180	DNA-binding protein	1908964	540
F779_RS09185	hypothetical protein	1909630	1137
F779_RS09195	methyltransferase	1911584	552
F779_RS09200	hypothetical protein	1912198	390
F779_RS09205	hypothetical protein	1912590	246
F779_RS09210	glycerophosphoryl diester phosphodiesterase	1912929	933
F779_RS09215	hypothetical protein	1913926	441
F779_RS09220	hypothetical protein	1914368	1071
F779_RS09225	membrane protein	1916083	462
F779_RS09230	protoheme IX farnesyltransferase	1916572	912
F779_RS09235	heme A synthase	1917695	915
F779_RS09240	pyruvate carboxylase	1918747	3450
F779_RS09245	hypothetical protein	1922395	183
F779_RS09255	cell division protein FtsW	1924624	1233
F779_RS09260	hypothetical protein	1925927	276
F779_RS09265	hypothetical protein	1926339	483
F779_RS09270	hypothetical protein	1926822	204
F779_RS09275	NADH-dependent flavin oxidoreductase	1927149	1128
F779_RS09280	GTP-binding protein	1928705	1851
F779_RS09285	membrane protein	1930652	186
F779_RS09290	inositol monophosphatase	1931065	819
F779_RS09295	hypothetical protein	1932001	612
F779_RS09300	hypothetical protein	1933308	690
F779_RS09305	hypothetical protein	1934224	1023
F779_RS09310	spermidine/putrescine ABC transporter substrate-binding protein	1935318	1074
F779_RS09315	spermidine/purescine ABC transporter permease	1936388	813
F779_RS09325	spermidine/putrescine ABC transporter ATP-binding protein	1937990	1101
F779_RS09330	Cro/Cl family transcriptional regulator	1939105	540
F779_RS09335	hypothetical protein	1939747	273
F779_RS09340	dihydrolipoyl dehydrogenase	1940829	1407
F779_RS09345	branched-chain alpha-keto acid dehydrogenase subunit E2	1942239	1302
F779_RS09350	2-oxoisovalerate dehydrogenase subunit beta	1943696	978
F779_RS09355	pyruvate dehydrogenase (acetyl-transferring) E1 component subunit alpha	1944677	1113
F779_RS09360	hypothetical protein	1945953	633
F779_RS09365	peptide deformylase	1946832	552
F779_RS09370	hypothetical protein	1947997	273
F779_RS09375	hypothetical protein	1948608	216
F779_RS09380	RNase J family beta-CASP ribonuclease	1948823	1680
F779_RS09385	hypothetical protein	1951149	948
F779_RS09390	hypothetical protein	1952093	1239
F779_RS09395	hypothetical protein	1953328	1344
F779_RS09410	potassium transporter Trk	1956664	660
F779_RS09415	cytochrome D ubiquinol oxidase subunit II	1957472	1020
F779_RS09420	cytochrome d ubiquinol oxidase subunit I	1958491	1344
F779_RS09425	NrdH-redoxin	1960037	234
F779_RS09430	phosphoenolpyruvate--protein phosphotransferase	1960447	1722
F779_RS09435	phosphocarrier protein HPr	1962168	267
F779_RS09440	hypothetical protein	1962598	531
F779_RS09445	SAM-dependent methyltransferase	1963189	1170
F779_RS09450	membrane protein	1964494	1332
F779_RS09455	thiamine ABC transporter permease	1967390	576
F779_RS09460	ABC transporter ATP-binding protein	1967978	1404
F779_RS09465	cobalt ABC transporter permease	1969378	792
F779_RS09470	phosphoribosylamine--glycine ligase	1970387	1254
F779_RS09475	bifunctional phosphoribosylaminoimidazolecarboxamide formyltransferase/inosine monophosphate cyclohydrolase	1971658	1479
F779_RS09480	phosphoribosylglycinamide formyltransferase	1973153	567
F779_RS09485	phosphoribosylformylglycinamidine cyclo-ligase	1973719	1032
F779_RS09495	phosphoribosylformylglycinamidine synthase II	1976154	2190
F779_RS09505	phosphoribosylformylglycinamidine synthase	1979009	261
F779_RS09510	phosphoribosylaminoimidazolesuccinocarboxamide synthase	1979272	702
F779_RS09515	5-(carboxyamino)imidazole ribonucleotide synthase	1979970	1134
F779_RS09525	bifunctional 5,10-methylene-tetrahydrofolate dehydrogenase/5,10-methylene-tetrahydrofolate cyclohydrolase	1981782	858
F779_RS09530	nitric oxide dioxygenase	1982951	1146
F779_RS09535	DUF5011 domain-containing protein	1984324	336
F779_RS09540	cytochrome aa3 quinol oxidase subunit II	1985160	1101
F779_RS09545	cytochrome ubiquinol oxidase subunit I	1986263	1989
F779_RS09555	cytochrome aa3 quinol oxidase subunit IV	1988846	291
F779_RS09560	ribonucleoside hydrolase RihC	1989316	906
F779_RS09565	hypothetical protein	1990893	969
F779_RS09570	hypothetical protein	1991972	285
F779_RS09575	hypothetical protein	1992421	321
F779_RS09580	hypothetical protein	1992756	309
F779_RS09585	replication initiation factor	1993227	1101
F779_RS09590	conjugal transfer protein	1994403	1053
F779_RS09595	membrane protein	1995459	264
F779_RS09600	tcpE family protein	1995729	384
F779_RS09605	ATPase AAA	1996147	2496
F779_RS09610	cell division protein FtsK	1998657	1395
F779_RS09615	membrane protein	2000073	1887
F779_RS09625	hypothetical protein	2002997	591
F779_RS09630	hypothetical protein	2003637	354
F779_RS09635	integrase	2004094	504
F779_RS09640	transposase	2004791	315
F779_RS09645	hypothetical protein	2005298	1092
F779_RS09650	hypothetical protein	2006408	1209
F779_RS09660	hypothetical protein	2008108	477
F779_RS09670	hypothetical protein	2009096	825
F779_RS09685	hypothetical protein	2011395	636
F779_RS09690	glycosyl transferase	2012140	1332
F779_RS09695	glycosyl transferase	2013519	816
F779_RS09700	teichoic acid ABC transporter ATP-binding protein	2014354	921
F779_RS09705	glycosyltransferase WbuB	2015280	1191
F779_RS09710	teichoic acid ABC transporter permease	2016482	810
F779_RS09715	hypothetical protein	2017288	1872
F779_RS09720	glycosyl transferase	2019169	2562
F779_RS09725	hypothetical protein	2021732	933
F779_RS09730	UDP-N-acetyl-D-mannosamine dehydrogenase	2022795	1275
F779_RS09735	phosphoglucomutase	2024729	1644
F779_RS09740	hypothetical protein	2026604	1179
F779_RS09745	hypothetical protein	2027797	471
F779_RS09750	GNAT family N-acetyltransferase	2028462	429
F779_RS09755	autolysin	2029219	4164
F779_RS09760	O-acetyltransferase	2033813	1806
F779_RS09765	acyltransferase	2035977	1011
F779_RS09770	N-acetyl-L,L-diaminopimelate aminotransferase	2037102	1161
F779_RS09775	1,4-dihydroxy-2-naphthoyl-CoA synthase	2038451	819
F779_RS09785	2-succinyl-5-enolpyruvyl-6-hydroxy-3- cyclohexene-1-carboxylic-acid synthase	2040064	1671
F779_RS09795	1,4-dihydroxy-2-naphthoate polyprenyltransferase	2043259	939
F779_RS09800	iron export ABC transporter permease subunit FetB	2044513	762
F779_RS09805	methionine ABC transporter ATP-binding protein	2045274	651
F779_RS09815	hypothetical protein	2046631	411
F779_RS09820	hypothetical protein	2047188	603
F779_RS09825	hypothetical protein	2047797	186
F779_RS09830	lipoate--protein ligase	2048170	993
F779_RS09835	hypothetical protein	2049384	219
F779_RS09840	competence protein ComK	2049839	618
F779_RS09855	hypothetical protein	2052666	207
F779_RS09870	riboflavin biosynthesis protein RibD	2057187	660
F779_RS09875	hypothetical protein	2057957	357
F779_RS09880	transcriptional regulator	2058337	573
F779_RS09885	APH(3') family aminoglycoside O-phosphotransferase	2059185	795
F779_RS09890	streptothricin N-acetyltransferase Sat4	2060072	543
F779_RS09895	aminoglycoside nucleotidyltransferase ANT6	2060611	909
F779_RS09905	hypothetical protein	2062267	870
F779_RS09910	hypothetical protein	2063239	246
F779_RS09920	23S rRNA (adenine(2058)-N(6))-methyltransferase Erm(B)	2064778	738
F779_RS09925	23S rRNA methyltransferase	2065640	84
F779_RS09930	peptide-binding protein	2065772	234
F779_RS09940	Pin-related site recombinase/DNA invertase	2068270	618
F779_RS09955	bifunctional metallophosphatase/5'-nucleotidase	2073768	1515
F779_RS09960	hypothetical protein	2075635	129
F779_RS09965	D-alanine--poly(phosphoribitol) ligase	2075783	1455
F779_RS09970	D-alanyl-lipoteichoic acid biosynthesis protein DltB	2077234	1218
F779_RS09975	D-alanine--poly(phosphoribitol) ligase subunit 2	2078464	237
F779_RS09980	D-alanyl-lipoteichoic acid biosynthesis protein DltD	2078697	1143
F779_RS09985	ATP synthase	2080432	1359
F779_RS09990	serine protease	2081807	1653
F779_RS09995	membrane protein	2083770	804
F779_RS10000	peptide chain release factor 3	2085042	1563
F779_RS10010	UDP-N-acetylmuramoylalanyl-D-glutamate--L-lysine ligase	2086854	1485
F779_RS10015	hypothetical protein	2088364	201
F779_RS10025	MFS transporter	2090161	1185
F779_RS10030	arylsulfatase	2091751	1488
F779_RS10035	PTS fructose transporter subunit IIC	2093343	897
F779_RS10040	PTS fructose transporter subunit IID	2094352	768
F779_RS10045	hypothetical protein	2095691	507
F779_RS10050	acetylesterase	2096251	735
F779_RS10055	sodium:alanine symporter	2097088	1572
F779_RS10060	AI-2E family transporter	2098877	1098
F779_RS10065	sialidase	2100549	1452
F779_RS10070	melibiose carrier protein	2102051	1449
F779_RS10075	oxidoreductase	2103540	1107
F779_RS10080	enoyl-[acyl-carrier-protein] reductase	2105163	771
F779_RS10085	sodium:proton antiporter	2106080	1836
F779_RS10090	magnesium transporter	2107926	1401
F779_RS10095	RNA pseudouridine synthase	2109340	855
F779_RS10100	NAD kinase	2110191	810
F779_RS10105	GTP pyrophosphokinase	2111012	639
F779_RS10110	hypothetical protein	2111667	348
F779_RS10115	adenylate cyclase	2112145	582
F779_RS10120	globin	2113074	372
F779_RS10125	hypothetical protein	2113462	789
F779_RS10130	peptidase M48	2114499	729
F779_RS10135	oligoendopeptidase F	2115918	1809
F779_RS10140	competence protein CoiA	2117800	966
F779_RS10145	peptidase	2119039	660
F779_RS10150	trypsin domain-containing protein	2119717	987
F779_RS10155	adaptor protein MecA	2121401	699
F779_RS10160	regulatory protein Spx	2122433	396
F779_RS10165	tryptophan--tRNA ligase	2123140	990
F779_RS10170	peptide ABC transporter substrate-binding protein	2124742	1665
F779_RS10180	peptide ABC transporter ATP-binding protein	2127363	1080
F779_RS10185	peptide ABC transporter permease	2128457	1062
F779_RS10190	peptide ABC transporter permease	2129518	927
F779_RS10195	membrane protein	2130690	378
F779_RS10200	beta-ketoacyl-[acyl-carrier-protein] synthase II	2131546	1245
F779_RS10205	3-oxoacyl-ACP synthase	2132809	942
F779_RS10210	hypothetical protein	2133900	198
F779_RS10215	5'-nucleotidase, lipoprotein e(P4) family	2134247	906
F779_RS10220	ATP-dependent chaperone ClpB	2135520	2622
F779_RS10225	acetyltransferase	2138747	1845
F779_RS10230	DNA methyltransferase	2140861	309
F779_RS10235	phosphatase	2141283	825
F779_RS10240	CoA-disulfide reductase	2142138	1326
F779_RS10250	hypothetical protein	2145435	390
F779_RS10255	hypothetical protein	2146160	906
F779_RS10260	helicase-exonuclease AddAB subunit AddA	2147148	3645
F779_RS10265	helicase-exonuclease AddAB subunit AddB	2150789	3465
F779_RS10270	signal peptidase I	2154472	579
F779_RS10275	S26 family signal peptidase	2155069	501
F779_RS10280	glucose-6-phosphate isomerase	2155831	1332
F779_RS10290	argininosuccinate lyase	2158550	1392
F779_RS10295	glycerophosphoryl diester phosphodiesterase	2160179	936
F779_RS10305	glutamate dehydrogenase	2161427	1245
F779_RS10310	ornithine--oxo-acid transaminase	2162779	1200
F779_RS10315	L-glutamate gamma-semialdehyde dehydrogenase	2164154	1545
F779_RS10320	general stress protein	2166108	390
F779_RS10325	hypothetical protein	2166507	312
F779_RS10330	hypothetical protein	2166930	306
F779_RS10340	hypothetical protein	2169124	291
F779_RS10345	hypothetical protein	2169482	510
F779_RS10350	hypothetical protein	2169988	468
F779_RS10355	peptidase M48	2170471	729
F779_RS10360	hypothetical protein	2171894	357
F779_RS10365	hypothetical protein	2172247	273
F779_RS10370	hypothetical protein	2172628	1239
F779_RS10380	membrane protein	2174561	204
F779_RS10385	hypothetical protein	2175466	267
F779_RS10390	formamidase	2175732	1191
F779_RS10395	hypothetical protein	2177106	261
F779_RS10400	peptidyl-prolyl cis-trans isomerase	2177388	594
F779_RS10405	kinase	2178055	381
F779_RS10410	Na+/H+ antiporter subunit A	2178562	2418
F779_RS10425	Na+/H+ antiporter subunit D	2181725	1500
F779_RS10430	cation:proton antiporter	2183226	480
F779_RS10440	Na+/H+ antiporter subunit G1	2183976	357
F779_RS10445	thioesterase	2185269	378
F779_RS10450	sodium:proton antiporter	2185670	1314
F779_RS10455	cytosol aminopeptidase	2187121	1488
F779_RS10460	NADH dehydrogenase	2188873	1203
F779_RS10465	hypothetical protein	2190496	360
F779_RS10470	hypothetical protein	2190868	237
F779_RS10475	NADH dehydrogenase	2191395	1065
F779_RS10480	disulfide oxidoreductase	2192809	339
F779_RS10485	hypothetical protein	2193251	243
F779_RS10490	D-glycerate dehydrogenase	2194078	966
F779_RS10495	haloacid dehalogenase	2195050	786
F779_RS10500	hypothetical protein	2195839	432
F779_RS10505	hypothetical protein	2196371	267
F779_RS10510	hypothetical protein	2197266	366
F779_RS10515	lipoyl synthase	2197650	918
F779_RS10520	5'-nucleotidase	2198653	1320
F779_RS10525	membrane protein	2199989	831
F779_RS10530	hypothetical protein	2200828	849
F779_RS10535	lipase	2201800	708
F779_RS13560	hypothetical protein	2202969	345
F779_RS10545	hypothetical protein	2203572	999
F779_RS10550	protease	2204860	285
F779_RS13565	hypothetical protein	2205496	216
F779_RS10560	hypothetical protein	2205836	315
F779_RS10565	autolysin	2206384	756
F779_RS10570	holin	2207152	255
F779_RS10575	autolysin	2207424	1890
F779_RS13570	hypothetical protein	2209436	375
F779_RS10580	DUF2479 domain-containing protein	2209843	1272
F779_RS10585	hypothetical protein	2211131	1044
F779_RS10590	hypothetical protein	2212186	693
F779_RS10595	hypothetical protein	2212882	1398
F779_RS10600	phage tail protein	2214292	933
F779_RS10605	tail protein	2215237	3120
F779_RS10610	hypothetical protein	2218373	351
F779_RS10615	hypothetical protein	2218753	381
F779_RS10620	tail protein	2219193	654
F779_RS10625	hypothetical protein	2219864	396
F779_RS10630	hypothetical protein	2220271	351
F779_RS10635	hypothetical protein	2220621	306
F779_RS10640	phage head-tail adapter protein	2220923	333
F779_RS10645	tail protein	2221267	450
F779_RS10650	phage capsid protein	2221806	912
F779_RS10655	phage capsid protein	2222735	609
F779_RS10660	LSM domain protein	2223496	195
F779_RS10670	phage portal protein	2225032	1446
F779_RS10675	PBSX family phage terminase large subunit	2226489	1275
F779_RS10685	hypothetical protein	2228482	426
F779_RS10690	hypothetical protein	2228908	267
F779_RS10700	dUTP pyrophosphatase	2229384	519
F779_RS10710	hypothetical protein	2230490	213
F779_RS10715	hypothetical protein	2230704	381
F779_RS10720	hypothetical protein	2231084	249
F779_RS10725	hypothetical protein	2231332	252
F779_RS10730	hypothetical protein	2231580	186
F779_RS10735	hypothetical protein	2231769	252
F779_RS10745	hypothetical protein	2232663	309
F779_RS10755	Holliday junction DNA helicase	2233193	423
F779_RS10765	damage-inducible protein	2233817	1245
F779_RS10775	replication protein	2235392	798
F779_RS10780	hypothetical protein	2236189	669
F779_RS10785	single-stranded DNA-binding protein	2236871	591
F779_RS10790	single-stranded DNA-binding protein	2237458	630
F779_RS10795	siphovirus Gp157	2238084	486
F779_RS10805	hypothetical protein	2238789	261
F779_RS10810	hypothetical protein	2239295	225
F779_RS10815	antirepressor	2239516	720
F779_RS10820	hypothetical protein	2240313	228
F779_RS10825	hypothetical protein	2240810	195
F779_RS10830	CRISPR-associated protein Cas2	2241061	264
F779_RS10840	transcriptional regulator	2241500	237
F779_RS10845	transcriptional regulator	2241931	330
F779_RS10850	toxin	2242277	456
F779_RS10855	hypothetical protein	2242789	654
F779_RS10860	hypothetical protein	2243487	438
F779_RS10870	hypothetical protein	2244322	198
F779_RS10875	integrase	2244634	1050
F779_RS10880	Fe-S cluster assembly protein SufB	2245751	1398
F779_RS10890	cysteine desulfurase	2247685	1242
F779_RS10895	Fe-S cluster assembly protein SufD	2248955	1308
F779_RS10900	ABC transporter ATP-binding protein	2250284	771
F779_RS10905	DUF368 domain-containing protein	2251352	861
F779_RS10955	lactate dehydrogenase	2262234	1005
F779_RS10960	peroxiredoxin	2263387	420
F779_RS10965	GNAT family acetyltransferase	2264229	489
F779_RS10970	hypothetical protein	2264728	372
F779_RS10975	methicillin resistance protein FmtA	2265156	1224
F779_RS10980	hypothetical protein	2267170	228
F779_RS10985	hypothetical protein	2267429	777
F779_RS10990	hypothetical protein	2268310	306
F779_RS10995	FosB/FosD family fosfomycin resistance thiol transferase	2268707	423
F779_RS11000	hypothetical protein	2269699	468
F779_RS11005	hypothetical protein	2270179	792
F779_RS11010	exotoxin	2271168	795
F779_RS11015	SsrA-binding protein	2272862	465
F779_RS11020	ribonuclease R	2273342	2358
F779_RS11025	carboxylesterase	2275754	741
F779_RS11030	preprotein translocase subunit SecG	2276593	234
F779_RS11035	hypothetical protein	2276895	468
F779_RS11040	hypothetical protein	2277477	279
F779_RS11045	hypothetical protein	2278185	1128
F779_RS11050	hypothetical protein	2279425	219
F779_RS11060	phosphopyruvate hydratase	2282326	1305
F779_RS11065	2,3-bisphosphoglycerate-independent phosphoglycerate mutase	2283758	1518
F779_RS11070	triose-phosphate isomerase	2285278	762
F779_RS11075	phosphoglycerate kinase	2286085	1191
F779_RS11080	type I glyceraldehyde-3-phosphate dehydrogenase	2287407	1008
F779_RS11085	transcriptional regulator	2288477	1038
F779_RS11090	DUF4887 domain-containing protein	2290145	669
F779_RS11095	epimerase	2291624	903
F779_RS11100	phosphinothricin acetyltransferase	2293130	498
F779_RS11105	ATP-dependent Clp protease proteolytic subunit	2293724	588
F779_RS11115	XRE family transcriptional regulator	2294704	189
F779_RS11120	hypothetical protein	2295346	567
F779_RS11125	N-acetylmuramoyl-L-alanine amidase	2296397	948
F779_RS11130	holin	2297360	435
F779_RS11135	hypothetical protein	2297806	1506
F779_RS11140	DUF2479 domain-containing protein	2299359	1281
F779_RS11145	hypothetical protein	2300658	996
F779_RS11150	hypothetical protein	2301667	642
F779_RS11155	hypothetical protein	2302311	1416
F779_RS11160	hypothetical protein	2303741	921
F779_RS13575	hypothetical protein	2304674	3828
F779_RS11170	hypothetical protein	2308511	354
F779_RS11175	hypothetical protein	2308924	348
F779_RS11180	tail protein	2309328	579
F779_RS11185	hypothetical protein	2309920	387
F779_RS11190	hypothetical protein	2310320	348
F779_RS11210	phage capsid protein	2312258	585
F779_RS11215	hypothetical protein	2313026	186
F779_RS11230	terminase	2316213	1251
F779_RS11240	hypothetical protein	2318121	417
F779_RS11245	DEAD/DEAH box helicase	2318559	1365
F779_RS11255	phage-like protein	2320550	2448
F779_RS11260	hypothetical protein	2323063	225
F779_RS11265	hypothetical protein	2323350	300
F779_RS11275	hypothetical protein	2323880	198
F779_RS11280	hypothetical protein	2324240	291
F779_RS11290	hypothetical protein	2324789	498
F779_RS11295	DNA polymerase	2325302	1962
F779_RS11300	hypothetical protein	2327317	552
F779_RS11305	nuclease	2327889	1167
F779_RS11310	hypothetical protein	2329052	336
F779_RS11320	phage protein	2329956	324
F779_RS11325	Rha family transcriptional regulator	2330502	777
F779_RS11330	hypothetical protein	2331538	444
F779_RS11335	transcriptional regulator	2332027	213
F779_RS11340	transcriptional regulator	2332436	678
F779_RS11345	hypothetical protein	2333125	288
F779_RS11350	hypothetical protein	2333627	942
F779_RS11355	integrase	2334657	1038
F779_RS11360	DNA-binding protein WhiA	2336679	945
F779_RS11365	hypothetical protein	2337670	996
F779_RS11370	RNase adaptor protein RapZ	2338667	909
F779_RS11375	thioredoxin-disulfide reductase	2340181	933
F779_RS11380	hypothetical protein	2341176	1440
F779_RS11385	acetyltransferase	2342635	486
F779_RS11390	prolipoprotein diacylglyceryl transferase	2343122	837
F779_RS11395	HPr kinase/phosphorylase	2343958	942
F779_RS11400	hypothetical protein	2345409	351
F779_RS11405	ABC-ATPase UvrA	2345763	2844
F779_RS11410	excinuclease ABC subunit B	2348612	1983
F779_RS11415	hypothetical protein	2350764	246
F779_RS11420	hydrolase	2351015	642
F779_RS11425	peptide chain release factor 2	2351864	990
F779_RS11430	preprotein translocase subunit SecA	2353008	2529
F779_RS11435	ribosomal subunit interface protein	2355958	561
F779_RS11440	competence protein ComF	2356583	669
F779_RS11445	competence protein ComF	2357248	1287
F779_RS11450	fatty acid-binding protein DegV	2358691	885
F779_RS11455	YigZ family protein	2359873	636
F779_RS11460	undecaprenyl-phosphate alpha-N-acetylglucosaminyl 1-phosphate transferase	2360665	1059
F779_RS11465	membrane protein	2362153	1071
F779_RS11470	membrane protein	2363718	762
F779_RS11475	membrane protein	2364504	495
F779_RS11480	peptidase T	2365022	1224
F779_RS11485	glycerate kinase	2366398	1116
F779_RS11490	hypothetical protein	2367868	321
F779_RS11495	hypothetical protein	2368353	894
F779_RS11500	hypothetical protein	2369357	519
F779_RS11505	UDP-N-acetylenolpyruvoylglucosamine reductase	2370020	930
F779_RS11510	hypothetical protein	2370974	315
F779_RS11515	ribonucleotide-diphosphate reductase subunit beta	2371669	963
F779_RS11520	ribonucleotide-diphosphate reductase subunit alpha	2372859	2106
F779_RS11530	membrane protein	2375950	882
F779_RS11535	7-cyano-7-deazaguanine reductase	2376851	501
F779_RS11540	hypothetical protein	2377687	213
F779_RS13585	hypothetical protein	2378745	675
F779_RS11550	peptide ABC transporter permease	2379893	1506
F779_RS11555	peptide ABC transporter permease	2381750	1503
F779_RS11560	lipid kinase	2383388	933
F779_RS11565	5'-3'-deoxyribonucleotidase	2384406	537
F779_RS11570	histidinol-phosphate transaminase	2385043	1050
F779_RS11575	ABC transporter permease	2386417	1518
F779_RS11580	glycine/betaine ABC transporter ATP-binding protein	2387931	960
F779_RS11585	ATP-dependent DNA helicase RecQ	2389129	1782
F779_RS11590	heme ABC transporter ATP-binding protein	2390920	1878
F779_RS11595	ZIP family metal transporter	2392909	816
F779_RS11600	bacteriocin cleavage/export ABC transporter	2393981	2151
F779_RS11605	hypothetical protein	2396256	183
F779_RS11610	hypothetical protein	2396510	309
F779_RS11615	hypothetical protein	2396890	1290
F779_RS11620	hypothetical protein	2398444	222
F779_RS11625	glycerol phosphate lipoteichoic acid synthase	2399762	1938
F779_RS11630	allophanate hydrolase	2402044	1005
F779_RS11635	allophanate hydrolase	2403045	684
F779_RS11640	hypothetical protein	2403739	210
F779_RS11645	aminodeoxychorismate lyase	2403957	615
F779_RS11650	aminobenzoate synthetase	2404568	1149
F779_RS11660	7-cyano-7-deazaguanine synthase QueC	2406554	669
F779_RS11670	7-cyano-7-deazaguanosine (preQ0) biosynthesis protein QueE	2407646	714
F779_RS11675	hypothetical protein	2408507	600
F779_RS11680	membrane protein	2409176	255
F779_RS11685	glycosyl transferase	2409603	981
F779_RS11690	hypothetical protein	2411400	1356
F779_RS11695	PTS fructose transporter subunit IIC	2413174	1899
F779_RS11700	1-phosphofructokinase	2415074	924
F779_RS11705	DeoR family transcriptional regulator	2415997	753
F779_RS11710	hypothetical protein	2417332	204
F779_RS11715	hypothetical protein	2417581	180
F779_RS11720	aminoacyl-tRNA deacylase	2417910	480
F779_RS11725	CDP-glycerol--glycerophosphate glycerophosphotransferase	2418412	2325
F779_RS11730	multidrug efflux MFS transporter NorA	2420874	1167
F779_RS11735	hypothetical protein	2422358	618
F779_RS11740	hypothetical protein	2422972	273
F779_RS11745	protease	2423279	711
F779_RS11750	malate dehydrogenase	2424120	939
F779_RS11755	abortive infection protein	2425446	1326
F779_RS11760	hypothetical protein	2426956	282
F779_RS11765	aldo/keto reductase	2427320	909
F779_RS11770	metal chaperone	2428255	930
F779_RS11775	MarR family transcriptional regulator	2429416	438
F779_RS11780	ABC transporter ATP-binding protein	2430239	1662
F779_RS11785	cysteine ABC transporter ATP-binding protein	2431901	1638
F779_RS11790	undecaprenyl-diphosphatase	2433817	855
F779_RS11795	hypothetical protein	2435054	990
F779_RS11800	hypothetical protein	2436044	447
F779_RS11805	Rossman fold protein, TIGR00730 family	2436591	567
F779_RS11810	acetyltransferase	2437968	549
F779_RS11815	hypothetical protein	2438726	300
F779_RS11820	hypothetical protein	2439148	336
F779_RS11825	GNAT family acetyltransferase	2439553	456
F779_RS11830	hypothetical protein	2440107	684
F779_RS11835	membrane protein	2440875	492
F779_RS11840	MFS sugar transporter	2441388	1206
F779_RS11845	LysR family transcriptional regulator	2442673	870
F779_RS11850	hypothetical protein	2443631	597
F779_RS11855	cupin	2444550	480
F779_RS11860	hypothetical protein	2445048	717
F779_RS11865	dinucleotide-utilizing protein	2445840	1005
F779_RS11870	thiazole synthase	2446844	768
F779_RS11875	thiamine biosynthesis protein ThiS	2447615	201
F779_RS11880	thiamine phosphate synthase	2447816	591
F779_RS11885	membrane protein	2448611	621
F779_RS11890	peptidase M23	2449572	837
F779_RS11895	anion permease	2450669	1002
F779_RS11900	hypothetical protein	2451685	618
F779_RS11905	bacitracin ABC transporter permease	2453056	1899
F779_RS11915	histidine kinase	2455811	1023
F779_RS11925	hypothetical protein	2457506	921
F779_RS11930	GNAT family acetyltransferase	2458587	522
F779_RS11935	lipase LipA	2459373	1026
F779_RS11940	membrane protein	2460441	1068
F779_RS11945	multidrug MFS transporter	2462015	1449
F779_RS11950	hypothetical protein	2463748	498
F779_RS11955	iron ABC transporter permease	2464412	1017
F779_RS11960	iron ABC transporter	2465425	1005
F779_RS11965	iron-dicitrate ABC transporter ATP-binding protein	2466455	804
F779_RS11970	membrane protein	2467625	834
F779_RS11975	nucleoside permease	2468932	1227
F779_RS11985	ferrous iron transport protein B	2470664	1995
F779_RS11990	hypothetical protein	2472671	159
F779_RS11995	antibiotic ABC transporter ATP-binding protein	2472987	1755
F779_RS12000	D-alanyl-D-alanine carboxypeptidase	2475016	1278
F779_RS12005	hypothetical protein	2476550	300
F779_RS12010	MFS transporter	2476955	1203
F779_RS12015	hypothetical protein	2478157	195
F779_RS12020	glycerol-3-phosphate cytidylyltransferase	2479501	399
F779_RS12025	teichoic acid biosynthesis protein B	2479993	1092
F779_RS12030	teichoic acid ABC transporter permease	2481159	804
F779_RS12035	teichoic acid ABC transporter ATP-binding protein	2482241	795
F779_RS12040	N-acetylmannosaminyltransferase	2483249	822
F779_RS12045	nodulation protein L	2484443	420
F779_RS12050	membrane protein	2484936	744
F779_RS12055	siderophore biosynthesis protein SbnI	2485961	765
F779_RS12060	diaminopimelate decarboxylase	2486722	1203
F779_RS12070	siderophore biosynthesis protein SbnF	2488690	1755
F779_RS12080	siderophore biosynthesis protein SbnD	2492133	1206
F779_RS12085	siderophore biosynthesis protein SbnC	2493367	1776
F779_RS12090	2,3-diaminopropionate biosynthesis protein SbnB	2495154	1011
F779_RS12095	2,3-diaminopropionate biosynthesis protein SbnA	2496166	978
F779_RS12100	iron ABC transporter substrate-binding protein	2497380	984
F779_RS12105	siderophore ABC transporter permease	2498380	996
F779_RS12110	iron ABC transporter permease	2499372	999
F779_RS12115	DtxR family transcriptional regulator	2500768	648
F779_RS12125	membrane protein	2502288	840
F779_RS12130	manganese ABC transporter substrate-binding protein	2503127	918
F779_RS12140	cation:proton antiporter	2504681	447
F779_RS12150	cation:proton antiporter	2505401	483
F779_RS12155	monovalent cation/H+ antiporter subunit D	2505884	1500
F779_RS12170	monovalent cation/H+ antiporter subunit A	2508129	2391
F779_RS12175	integrase	2510541	552
F779_RS12180	hypothetical protein	2511235	204
F779_RS12185	hypothetical protein	2511454	216
F779_RS12190	hypothetical protein	2512010	270
F779_RS12195	membrane protein	2512492	930
F779_RS12200	transcriptional regulator	2514915	372
F779_RS12205	membrane protein	2515497	717
F779_RS12210	hypothetical protein	2516302	504
F779_RS12215	alpha/beta hydrolase	2516897	801
F779_RS12220	haloacid dehalogenase	2517697	705
F779_RS12225	enterobactin ABC transporter permease	2518458	804
F779_RS12230	Vitamin B12 ABC transporter substrate-binding protein	2519398	882
F779_RS12235	protein translocase TatA	2520853	222
F779_RS12240	preprotein translocase subunit TatB	2521130	645
F779_RS12245	arginine--tRNA ligase	2521817	1659
F779_RS12250	hypothetical protein	2523477	411
F779_RS12255	hypothetical protein	2524103	516
F779_RS12260	HD domain-containing protein	2524696	1299
F779_RS12265	acetyltransferase	2526017	480
F779_RS12270	hypothetical protein	2526906	336
F779_RS12275	glutamyl endopeptidase	2527863	717
F779_RS12280	glutamyl endopeptidase	2528746	732
F779_RS12285	glutamyl endopeptidase	2529816	708
F779_RS12290	glutamyl endopeptidase	2530881	756
F779_RS12295	glutamyl endopeptidase	2532000	756
F779_RS12300	glutamyl endopeptidase	2532963	711
F779_RS12305	glutamyl endopeptidase	2533893	708
F779_RS12310	glutamyl endopeptidase	2534823	720
[truncated: 185 more rows]
